# Supplementary material for: Bacterial Community Structure and Environmental Adaptation in the Endorhizosphere and Rhizosphere Soils of Aeluropus sinensis from Saline Lands Across Coastal and Inland Regions of China
Source: Microorganisms. 2026 Jan 12;14(1):165. doi: 10.3390/microorganisms14010165 (PMC12843883; doi:10.3390/microorganisms14010165)
Supplement: Supplementary file 1 [file microorganisms-14-00165-s001.zip › Table S1.xlsx]

## Sheet: data
Table S1 OTU information contained in the modules of the co-occurrence network
Module	OTU_id	Kingdom	Phylum	Class	Order	Family	Genus	Species
ME1	OTU114	k__norank_d__Bacteria	p__Proteobacteria	c__Gammaproteobacteria	o__Burkholderiales	f__Nitrosomonadaceae	g__MND1	s__uncultured_bacterium_g__MND1
ME1	OTU516	k__norank_d__Bacteria	p__Deinococcota	c__Deinococci	o__Deinococcales	f__Trueperaceae	g__Truepera	s__uncultured_bacterium_g__Truepera
ME1	OTU594	k__norank_d__Bacteria	p__Proteobacteria	c__Gammaproteobacteria	o__Burkholderiales	f__Nitrosomonadaceae	g__MND1	s__unclassified_g__MND1
ME1	OTU646	k__norank_d__Bacteria	p__Myxococcota	c__Polyangia	o__Polyangiales	f__Sandaracinaceae	g__norank_f__Sandaracinaceae	s__uncultured_bacterium_f__Sandaracinaceae
ME1	OTU721	k__norank_d__Bacteria	p__Gemmatimonadota	c__Gemmatimonadetes	o__Gemmatimonadales	f__Gemmatimonadaceae	g__Gemmatimonas	s__uncultured_bacterium_g__Gemmatimonas
ME1	OTU737	k__norank_d__Bacteria	p__Myxococcota	c__Myxococcia	o__Myxococcales	f__Myxococcaceae	g__Archangium	s__Archangium_gephyra
ME1	OTU751	k__norank_d__Bacteria	p__Chloroflexi	c__Gitt-GS-136	o__norank_c__Gitt-GS-136	f__norank_c__Gitt-GS-136	g__norank_c__Gitt-GS-136	s__uncultured_bacterium_c__Gitt-GS-136
ME1	OTU783	k__norank_d__Bacteria	p__Chloroflexi	c__Chloroflexia	o__Thermomicrobiales	f__JG30-KF-CM45	g__norank_f__JG30-KF-CM45	s__uncultured_bacterium_f__JG30-KF-CM45
ME1	OTU831	k__norank_d__Bacteria	p__Chloroflexi	c__Dehalococcoidia	o__S085	f__norank_o__S085	g__norank_o__S085	s__metagenome_o__S085
ME1	OTU866	k__norank_d__Bacteria	p__Chloroflexi	c__Chloroflexia	o__Chloroflexales	f__Chloroflexaceae	g__Candidatus_Chloroploca	s__unclassified_g__Candidatus_Chloroploca
ME1	OTU881	k__norank_d__Bacteria	p__Actinobacteriota	c__Actinobacteria	o__0319-7L14	f__norank_o__0319-7L14	g__norank_o__0319-7L14	s__uncultured_bacterium_o__0319-7L14
ME1	OTU1014	k__norank_d__Bacteria	p__Acidobacteriota	c__Holophagae	o__Subgroup_7	f__norank_o__Subgroup_7	g__norank_o__Subgroup_7	s__uncultured_Acidobacteria_bacterium_o__Subgroup_7
ME1	OTU1025	k__norank_d__Bacteria	p__Proteobacteria	c__Alphaproteobacteria	o__Rhizobiales	f__Devosiaceae	g__norank_f__Devosiaceae	s__uncultured_bacterium_f__Devosiaceae
ME1	OTU1027	k__norank_d__Bacteria	p__Proteobacteria	c__Gammaproteobacteria	o__Xanthomonadales	f__Rhodanobacteraceae	g__unclassified_f__Rhodanobacteraceae	s__unclassified_f__Rhodanobacteraceae
ME1	OTU1033	k__norank_d__Bacteria	p__Acidobacteriota	c__Vicinamibacteria	o__Vicinamibacterales	f__Vicinamibacteraceae	g__norank_f__Vicinamibacteraceae	s__uncultured_Acidobacteriales_bacterium_f__Vicinamibacteraceae
ME1	OTU1109	k__norank_d__Bacteria	p__Chloroflexi	c__Chloroflexia	o__Kallotenuales	f__AKIW781	g__norank_f__AKIW781	s__uncultured_bacterium_f__AKIW781
ME1	OTU1120	k__norank_d__Bacteria	p__unclassified_k__norank_d__Bacteria	c__unclassified_k__norank_d__Bacteria	o__unclassified_k__norank_d__Bacteria	f__unclassified_k__norank_d__Bacteria	g__unclassified_k__norank_d__Bacteria	s__unclassified_k__norank_d__Bacteria
ME1	OTU1237	k__norank_d__Bacteria	p__Acidobacteriota	c__Vicinamibacteria	o__Vicinamibacterales	f__norank_o__Vicinamibacterales	g__norank_o__Vicinamibacterales	s__unclassified_g__norank_o__Vicinamibacterales
ME1	OTU1270	k__norank_d__Bacteria	p__Gemmatimonadota	c__Longimicrobia	o__Longimicrobiales	f__Longimicrobiaceae	g__Longimicrobium	s__uncultured_bacterium_g__Longimicrobium
ME1	OTU1379	k__norank_d__Bacteria	p__Actinobacteriota	c__Thermoleophilia	o__Solirubrobacterales	f__Solirubrobacteraceae	g__Solirubrobacter	s__uncultured_bacterium_g__Solirubrobacter
ME1	OTU1410	k__norank_d__Bacteria	p__Chloroflexi	c__TK10	o__norank_c__TK10	f__norank_c__TK10	g__norank_c__TK10	s__uncultured_bacterium_c__TK10
ME1	OTU1417	k__norank_d__Bacteria	p__Chloroflexi	c__Anaerolineae	o__Caldilineales	f__Caldilineaceae	g__norank_f__Caldilineaceae	s__uncultured_bacterium_f__Caldilineaceae
ME1	OTU1430	k__norank_d__Bacteria	p__Actinobacteriota	c__Thermoleophilia	o__Gaiellales	f__norank_o__Gaiellales	g__norank_o__Gaiellales	s__unclassified_g__norank_o__Gaiellales
ME1	OTU1497	k__norank_d__Bacteria	p__Cyanobacteria	c__Cyanobacteriia	o__Cyanobacteriales	f__Coleofasciculaceae	g__Microcoleus_PCC-7113	s__Microcoleus_sp._PCC_7113
ME1	OTU1556	k__norank_d__Bacteria	p__Proteobacteria	c__Gammaproteobacteria	o__Burkholderiales	f__Comamonadaceae	g__Ramlibacter	s__unclassified_g__Ramlibacter
ME1	OTU1577	k__norank_d__Bacteria	p__Actinobacteriota	c__MB-A2-108	o__norank_c__MB-A2-108	f__norank_c__MB-A2-108	g__norank_c__MB-A2-108	s__unclassified_g__norank_c__MB-A2-108
ME1	OTU1661	k__norank_d__Bacteria	p__Chloroflexi	c__JG30-KF-CM66	o__norank_c__JG30-KF-CM66	f__norank_c__JG30-KF-CM66	g__norank_c__JG30-KF-CM66	s__unclassified_g__norank_c__JG30-KF-CM66
ME1	OTU1672	k__norank_d__Bacteria	p__Acidobacteriota	c__Vicinamibacteria	o__Vicinamibacterales	f__norank_o__Vicinamibacterales	g__norank_o__Vicinamibacterales	s__uncultured_bacterium_o__Vicinamibacterales
ME1	OTU1807	k__norank_d__Bacteria	p__Actinobacteriota	c__Actinobacteria	o__Frankiales	f__norank_o__Frankiales	g__norank_o__Frankiales	s__uncultured_actinobacterium_o__Frankiales
ME1	OTU1811	k__norank_d__Bacteria	p__Actinobacteriota	c__Acidimicrobiia	o__norank_c__Acidimicrobiia	f__norank_c__Acidimicrobiia	g__norank_c__Acidimicrobiia	s__unclassified_g__norank_c__Acidimicrobiia
ME1	OTU1835	k__norank_d__Bacteria	p__Chloroflexi	c__KD4-96	o__norank_c__KD4-96	f__norank_c__KD4-96	g__norank_c__KD4-96	s__uncultured_bacterium_c__KD4-96
ME1	OTU1943	k__norank_d__Bacteria	p__Chloroflexi	c__Chloroflexia	o__Thermomicrobiales	f__JG30-KF-CM45	g__norank_f__JG30-KF-CM45	s__uncultured_bacterium_f__JG30-KF-CM45
ME1	OTU1962	k__norank_d__Bacteria	p__Gemmatimonadota	c__S0134_terrestrial_group	o__norank_c__S0134_terrestrial_group	f__norank_c__S0134_terrestrial_group	g__norank_c__S0134_terrestrial_group	s__unclassified_g__norank_c__S0134_terrestrial_group
ME1	OTU1996	k__norank_d__Bacteria	p__Chloroflexi	c__Anaerolineae	o__Ardenticatenales	f__Ardenticatenaceae	g__norank_f__Ardenticatenaceae	s__uncultured_bacterium_f__Ardenticatenaceae
ME1	OTU2035	k__norank_d__Bacteria	p__Actinobacteriota	c__Actinobacteria	o__Propionibacteriales	f__Nocardioidaceae	g__Nocardioides	s__unclassified_g__Nocardioides
ME1	OTU2099	k__norank_d__Bacteria	p__Gemmatimonadota	c__Longimicrobia	o__Longimicrobiales	f__Longimicrobiaceae	g__norank_f__Longimicrobiaceae	s__uncultured_bacterium_f__Longimicrobiaceae
ME1	OTU2133	k__norank_d__Bacteria	p__Actinobacteriota	c__Acidimicrobiia	o__Microtrichales	f__norank_o__Microtrichales	g__norank_o__Microtrichales	s__metagenome_o__Microtrichales
ME1	OTU2151	k__norank_d__Bacteria	p__Chloroflexi	c__KD4-96	o__norank_c__KD4-96	f__norank_c__KD4-96	g__norank_c__KD4-96	s__unclassified_g__norank_c__KD4-96
ME1	OTU2292	k__norank_d__Bacteria	p__Actinobacteriota	c__Actinobacteria	o__0319-7L14	f__norank_o__0319-7L14	g__norank_o__0319-7L14	s__unclassified_g__norank_o__0319-7L14
ME1	OTU2322	k__norank_d__Bacteria	p__Proteobacteria	c__Alphaproteobacteria	o__Acetobacterales	f__Acetobacteraceae	g__Roseomonas	s__unclassified_g__Roseomonas
ME1	OTU2409	k__norank_d__Bacteria	p__Actinobacteriota	c__Actinobacteria	o__Propionibacteriales	f__Nocardioidaceae	g__Nocardioides	s__unclassified_g__Nocardioides
ME1	OTU2516	k__norank_d__Bacteria	p__Actinobacteriota	c__Thermoleophilia	o__Solirubrobacterales	f__67-14	g__norank_f__67-14	s__unclassified_g__norank_f__67-14
ME1	OTU2567	k__norank_d__Bacteria	p__Firmicutes	c__Clostridia	o__Peptostreptococcales-Tissierellales	f__Thermotaleaceae	g__Anaerosolibacter	s__uncultured_bacterium_g__Anaerosolibacter
ME1	OTU2592	k__norank_d__Bacteria	p__Chloroflexi	c__Chloroflexia	o__Thermomicrobiales	f__AKYG1722	g__norank_f__AKYG1722	s__unclassified_g__norank_f__AKYG1722
ME1	OTU2673	k__norank_d__Bacteria	p__Actinobacteriota	c__Thermoleophilia	o__Gaiellales	f__norank_o__Gaiellales	g__norank_o__Gaiellales	s__uncultured_bacterium_o__Gaiellales
ME1	OTU2786	k__norank_d__Bacteria	p__Acidobacteriota	c__Vicinamibacteria	o__Vicinamibacterales	f__Vicinamibacteraceae	g__norank_f__Vicinamibacteraceae	s__unclassified_g__norank_f__Vicinamibacteraceae
ME1	OTU2974	k__norank_d__Bacteria	p__Bacteroidota	c__Bacteroidia	o__Cytophagales	f__Hymenobacteraceae	g__Adhaeribacter	s__unclassified_g__Adhaeribacter
ME1	OTU4140	k__norank_d__Bacteria	p__Nitrospirota	c__Nitrospiria	o__Nitrospirales	f__Nitrospiraceae	g__Nitrospira	s__uncultured_Nitrospira_sp._g__Nitrospira
ME1	OTU4754	k__norank_d__Bacteria	p__Proteobacteria	c__Alphaproteobacteria	o__Rhizobiales	f__Beijerinckiaceae	g__Microvirga	s__unclassified_g__Microvirga
ME1	OTU4869	k__norank_d__Bacteria	p__Proteobacteria	c__Alphaproteobacteria	o__Azospirillales	f__Azospirillaceae	g__Skermanella	s__uncultured_bacterium_g__Skermanella
ME1	OTU5346	k__norank_d__Bacteria	p__Proteobacteria	c__Alphaproteobacteria	o__Sphingomonadales	f__Sphingomonadaceae	g__Qipengyuania	s__unclassified_g__Qipengyuania
ME1	OTU6777	k__norank_d__Bacteria	p__Deinococcota	c__Deinococci	o__Deinococcales	f__Trueperaceae	g__Truepera	s__uncultured_bacterium_g__Truepera
ME1	OTU8003	k__norank_d__Bacteria	p__Proteobacteria	c__Alphaproteobacteria	o__norank_c__Alphaproteobacteria	f__norank_c__Alphaproteobacteria	g__norank_c__Alphaproteobacteria	s__uncultured_Rhodospirillaceae_bacterium_c__Alphaproteobacteria
ME1	OTU8046	k__norank_d__Bacteria	p__Proteobacteria	c__Alphaproteobacteria	o__Tistrellales	f__Geminicoccaceae	g__Geminicoccus	s__Geminicoccus_roseus_DSM_18922
ME1	OTU8129	k__norank_d__Bacteria	p__Actinobacteriota	c__Actinobacteria	o__Propionibacteriales	f__Nocardioidaceae	g__Nocardioides	s__unclassified_g__Nocardioides
ME1	OTU8147	k__norank_d__Bacteria	p__Actinobacteriota	c__Actinobacteria	o__Streptomycetales	f__Streptomycetaceae	g__Streptomyces	s__unclassified_g__Streptomyces
ME1	OTU8182	k__norank_d__Bacteria	p__Proteobacteria	c__Gammaproteobacteria	o__Burkholderiales	f__Oxalobacteraceae	g__Massilia	s__unclassified_g__Massilia
ME1	OTU8199	k__norank_d__Bacteria	p__Gemmatimonadota	c__Longimicrobia	o__Longimicrobiales	f__Longimicrobiaceae	g__norank_f__Longimicrobiaceae	s__uncultured_bacterium_f__Longimicrobiaceae
ME1	OTU8265	k__norank_d__Bacteria	p__Chloroflexi	c__Anaerolineae	o__SBR1031	f__norank_o__SBR1031	g__norank_o__SBR1031	s__uncultured_soil_bacterium_o__SBR1031
ME1	OTU8272	k__norank_d__Bacteria	p__Actinobacteriota	c__Thermoleophilia	o__Solirubrobacterales	f__Solirubrobacteraceae	g__Parviterribacter	s__uncultured_bacterium_g__Parviterribacter
ME1	OTU8307	k__norank_d__Bacteria	p__Bacteroidota	c__Bacteroidia	o__Cytophagales	f__Hymenobacteraceae	g__Adhaeribacter	s__unclassified_g__Adhaeribacter
ME1	OTU8340	k__norank_d__Bacteria	p__Firmicutes	c__Bacilli	o__Bacillales	f__Bacillaceae	g__Bacillus	s__unclassified_g__Bacillus
ME1	OTU8393	k__norank_d__Bacteria	p__Chloroflexi	c__Chloroflexia	o__Kallotenuales	f__AKIW781	g__norank_f__AKIW781	s__uncultured_Chloroflexi_bacterium_f__AKIW781
ME1	OTU8411	k__norank_d__Bacteria	p__Fibrobacterota	c__Fibrobacteria	o__Fibrobacterales	f__Fibrobacteraceae	g__possible_genus_04	s__uncultured_bacterium_g__possible_genus_04
ME1	OTU8486	k__norank_d__Bacteria	p__Chloroflexi	c__Chloroflexia	o__Thermomicrobiales	f__JG30-KF-CM45	g__norank_f__JG30-KF-CM45	s__unclassified_g__norank_f__JG30-KF-CM45
ME1	OTU8490	k__norank_d__Bacteria	p__Actinobacteriota	c__Actinobacteria	o__Glycomycetales	f__Glycomycetaceae	g__Glycomyces	s__unclassified_g__Glycomyces
ME1	OTU8506	k__norank_d__Bacteria	p__Chloroflexi	c__JG30-KF-CM66	o__norank_c__JG30-KF-CM66	f__norank_c__JG30-KF-CM66	g__norank_c__JG30-KF-CM66	s__uncultured_Chloroflexi_bacterium_c__JG30-KF-CM66
ME1	OTU8509	k__norank_d__Bacteria	p__Chloroflexi	c__Chloroflexia	o__Chloroflexales	f__Chloroflexaceae	g__Candidatus_Chloroploca	s__uncultured_bacterium_g__Candidatus_Chloroploca
ME1	OTU8529	k__norank_d__Bacteria	p__Patescibacteria	c__Saccharimonadia	o__Saccharimonadales	f__Saccharimonadaceae	g__TM7a	s__uncultured_bacterium_g__TM7a
ME1	OTU8536	k__norank_d__Bacteria	p__Bacteroidota	c__Bacteroidia	o__Chitinophagales	f__Chitinophagaceae	g__unclassified_f__Chitinophagaceae	s__unclassified_f__Chitinophagaceae
ME1	OTU8541	k__norank_d__Bacteria	p__Myxococcota	c__Polyangia	o__Nannocystales	f__Nannocystaceae	g__Nannocystis	s__Nannocystis_pusilla
ME1	OTU8549	k__norank_d__Bacteria	p__Actinobacteriota	c__Actinobacteria	o__Pseudonocardiales	f__Pseudonocardiaceae	g__Pseudonocardia	s__unclassified_g__Pseudonocardia
ME1	OTU8555	k__norank_d__Bacteria	p__Chloroflexi	c__OLB14	o__norank_c__OLB14	f__norank_c__OLB14	g__norank_c__OLB14	s__unclassified_g__norank_c__OLB14
ME1	OTU8559	k__norank_d__Bacteria	p__Chloroflexi	c__Chloroflexia	o__Thermomicrobiales	f__JG30-KF-CM45	g__norank_f__JG30-KF-CM45	s__unclassified_g__norank_f__JG30-KF-CM45
ME1	OTU8575	k__norank_d__Bacteria	p__Acidobacteriota	c__Vicinamibacteria	o__Vicinamibacterales	f__norank_o__Vicinamibacterales	g__norank_o__Vicinamibacterales	s__uncultured_Acidobacteriaceae_bacterium_o__Vicinamibacterales
ME1	OTU8587	k__norank_d__Bacteria	p__Gemmatimonadota	c__Longimicrobia	o__Longimicrobiales	f__Longimicrobiaceae	g__norank_f__Longimicrobiaceae	s__uncultured_bacterium_f__Longimicrobiaceae
ME1	OTU8591	k__norank_d__Bacteria	p__Firmicutes	c__Clostridia	o__Peptostreptococcales-Tissierellales	f__Thermotaleaceae	g__unclassified_f__Thermotaleaceae	s__unclassified_f__Thermotaleaceae
ME1	OTU8600	k__norank_d__Bacteria	p__Chloroflexi	c__Chloroflexia	o__Kallotenuales	f__AKIW781	g__norank_f__AKIW781	s__uncultured_bacterium_f__AKIW781
ME1	OTU8632	k__norank_d__Bacteria	p__Actinobacteriota	c__Actinobacteria	o__Streptosporangiales	f__Thermomonosporaceae	g__Actinomadura	s__unclassified_g__Actinomadura
ME1	OTU8645	k__norank_d__Bacteria	p__Actinobacteriota	c__Rubrobacteria	o__Rubrobacterales	f__Rubrobacteriaceae	g__Rubrobacter	s__uncultured_Rubrobacter_sp.
ME1	OTU8651	k__norank_d__Bacteria	p__Gemmatimonadota	c__BD2-11_terrestrial_group	o__norank_c__BD2-11_terrestrial_group	f__norank_c__BD2-11_terrestrial_group	g__norank_c__BD2-11_terrestrial_group	s__uncultured_soil_bacterium_c__BD2-11_terrestrial_group
ME1	OTU8654	k__norank_d__Bacteria	p__Actinobacteriota	c__Actinobacteria	o__Propionibacteriales	f__Nocardioidaceae	g__Nocardioides	s__Nocardioides_ganghwensis
ME1	OTU8683	k__norank_d__Bacteria	p__Gemmatimonadota	c__S0134_terrestrial_group	o__norank_c__S0134_terrestrial_group	f__norank_c__S0134_terrestrial_group	g__norank_c__S0134_terrestrial_group	s__uncultured_bacterium_c__S0134_terrestrial_group
ME1	OTU8698	k__norank_d__Bacteria	p__Actinobacteriota	c__Actinobacteria	o__Pseudonocardiales	f__Pseudonocardiaceae	g__Actinophytocola	s__uncultured_bacterium_g__Actinophytocola
ME1	OTU8702	k__norank_d__Bacteria	p__Bacteroidota	c__Bacteroidia	o__Cytophagales	f__Cytophagaceae	g__Rhodocytophaga	s__unclassified_g__Rhodocytophaga
ME1	OTU8707	k__norank_d__Bacteria	p__Proteobacteria	c__Alphaproteobacteria	o__Puniceispirillales	f__Puniceispirillales_Incertae_Sedis	g__Constrictibacter	s__uncultured_bacterium_g__Constrictibacter
ME1	OTU8717	k__norank_d__Bacteria	p__Proteobacteria	c__Alphaproteobacteria	o__Rhizobiales	f__norank_o__Rhizobiales	g__norank_o__Rhizobiales	s__uncultured_bacterium_o__Rhizobiales
ME1	OTU8734	k__norank_d__Bacteria	p__Proteobacteria	c__Alphaproteobacteria	o__Rhizobiales	f__Beijerinckiaceae	g__norank_f__Beijerinckiaceae	s__uncultured_bacterium_f__Beijerinckiaceae
ME1	OTU8743	k__norank_d__Bacteria	p__Proteobacteria	c__Alphaproteobacteria	o__Rhodobacterales	f__Rhodobacteraceae	g__Rubellimicrobium	s__uncultured_bacterium_g__Rubellimicrobium
ME1	OTU8747	k__norank_d__Bacteria	p__Proteobacteria	c__Alphaproteobacteria	o__Elsterales	f__norank_o__Elsterales	g__norank_o__Elsterales	s__metagenome_o__Elsterales
ME1	OTU8753	k__norank_d__Bacteria	p__Chloroflexi	c__Anaerolineae	o__SBR1031	f__A4b	g__norank_f__A4b	s__uncultured_bacterium_f__A4b
ME1	OTU8759	k__norank_d__Bacteria	p__Gemmatimonadota	c__Longimicrobia	o__Longimicrobiales	f__Longimicrobiaceae	g__norank_f__Longimicrobiaceae	s__uncultured_bacterium_f__Longimicrobiaceae
ME1	OTU8778	k__norank_d__Bacteria	p__Chloroflexi	c__Chloroflexia	o__Thermomicrobiales	f__JG30-KF-CM45	g__norank_f__JG30-KF-CM45	s__unclassified_g__norank_f__JG30-KF-CM45
ME1	OTU8792	k__norank_d__Bacteria	p__Proteobacteria	c__Gammaproteobacteria	o__Steroidobacterales	f__Steroidobacteraceae	g__Steroidobacter	s__unclassified_g__Steroidobacter
ME1	OTU8796	k__norank_d__Bacteria	p__Acidobacteriota	c__Thermoanaerobaculia	o__Thermoanaerobaculales	f__Thermoanaerobaculaceae	g__Subgroup_10	s__unclassified_g__Subgroup_10
ME1	OTU8798	k__norank_d__Bacteria	p__Proteobacteria	c__Alphaproteobacteria	o__Sphingomonadales	f__Sphingomonadaceae	g__Sphingomonas	s__unclassified_g__Sphingomonas
ME1	OTU8810	k__norank_d__Bacteria	p__Chloroflexi	c__Chloroflexia	o__Thermomicrobiales	f__JG30-KF-CM45	g__norank_f__JG30-KF-CM45	s__uncultured_bacterium_f__JG30-KF-CM45
ME1	OTU8817	k__norank_d__Bacteria	p__Proteobacteria	c__Alphaproteobacteria	o__Rhodobacterales	f__Rhodobacteraceae	g__Rubellimicrobium	s__uncultured_bacterium_g__Rubellimicrobium
ME1	OTU8834	k__norank_d__Bacteria	p__Chloroflexi	c__Chloroflexia	o__Thermomicrobiales	f__Thermomicrobiaceae	g__unclassified_f__Thermomicrobiaceae	s__unclassified_f__Thermomicrobiaceae
ME1	OTU8876	k__norank_d__Bacteria	p__Actinobacteriota	c__Actinobacteria	o__Pseudonocardiales	f__Pseudonocardiaceae	g__Amycolatopsis	s__Amycolatopsis_keratiniphila
ME1	OTU8929	k__norank_d__Bacteria	p__Proteobacteria	c__Alphaproteobacteria	o__Rhizobiales	f__Rhizobiaceae	g__Ochrobactrum	s__unclassified_g__Ochrobactrum
ME1	OTU9321	k__norank_d__Bacteria	p__Chloroflexi	c__Chloroflexia	o__Kallotenuales	f__AKIW781	g__norank_f__AKIW781	s__uncultured_Kouleothrix_sp.
ME1	OTU10821	k__norank_d__Bacteria	p__Acidobacteriota	c__Vicinamibacteria	o__Vicinamibacterales	f__norank_o__Vicinamibacterales	g__norank_o__Vicinamibacterales	s__uncultured_bacterium_o__Vicinamibacterales
ME1	OTU11695	k__norank_d__Bacteria	p__Proteobacteria	c__Alphaproteobacteria	o__Rhizobiales	f__Beijerinckiaceae	g__Microvirga	s__uncultured_bacterium_g__Microvirga
ME1	OTU11715	k__norank_d__Bacteria	p__Actinobacteriota	c__Actinobacteria	o__0319-7L14	f__norank_o__0319-7L14	g__norank_o__0319-7L14	s__uncultured_bacterium_o__0319-7L14
ME1	OTU11779	k__norank_d__Bacteria	p__Actinobacteriota	c__Actinobacteria	o__Propionibacteriales	f__Nocardioidaceae	g__Nocardioides	s__unclassified_g__Nocardioides
ME1	OTU11844	k__norank_d__Bacteria	p__Bacteroidota	c__Bacteroidia	o__Flavobacteriales	f__Flavobacteriaceae	g__Antarcticibacterium	s__uncultured_bacterium_g__Antarcticibacterium
ME1	OTU12030	k__norank_d__Bacteria	p__Chloroflexi	c__Chloroflexia	o__Chloroflexales	f__Chloroflexaceae	g__unclassified_f__Chloroflexaceae	s__unclassified_f__Chloroflexaceae
ME1	OTU12339	k__norank_d__Bacteria	p__Myxococcota	c__Polyangia	o__Haliangiales	f__Haliangiaceae	g__Haliangium	s__unclassified_g__Haliangium
ME1	OTU12614	k__norank_d__Bacteria	p__Bacteroidota	c__Bacteroidia	o__Flavobacteriales	f__Flavobacteriaceae	g__Salinimicrobium	s__uncultured_bacterium_g__Salinimicrobium
ME1	OTU13854	k__norank_d__Bacteria	p__Actinobacteriota	c__Actinobacteria	o__Corynebacteriales	f__Mycobacteriaceae	g__Mycobacterium	s__unclassified_g__Mycobacterium
ME1	OTU14867	k__norank_d__Bacteria	p__Proteobacteria	c__Alphaproteobacteria	o__Rhizobiales	f__Rhizobiaceae	g__Mesorhizobium	s__unclassified_g__Mesorhizobium
ME1	OTU17024	k__norank_d__Bacteria	p__Actinobacteriota	c__Rubrobacteria	o__Rubrobacterales	f__Rubrobacteriaceae	g__Rubrobacter	s__uncultured_bacterium_g__Rubrobacter
ME1	OTU17110	k__norank_d__Bacteria	p__Bacteroidota	c__Bacteroidia	o__Cytophagales	f__Hymenobacteraceae	g__Nibribacter	s__uncultured_bacterium_g__Nibribacter
ME1	OTU17242	k__norank_d__Bacteria	p__Proteobacteria	c__Alphaproteobacteria	o__Rhizobiales	f__Beijerinckiaceae	g__unclassified_f__Beijerinckiaceae	s__unclassified_f__Beijerinckiaceae
ME1	OTU17328	k__norank_d__Bacteria	p__Acidobacteriota	c__Vicinamibacteria	o__Vicinamibacterales	f__Vicinamibacteraceae	g__norank_f__Vicinamibacteraceae	s__unclassified_g__norank_f__Vicinamibacteraceae
ME1	OTU17336	k__norank_d__Bacteria	p__Actinobacteriota	c__Actinobacteria	o__Frankiales	f__Geodermatophilaceae	g__Blastococcus	s__uncultured_bacterium_g__Blastococcus
ME1	OTU17372	k__norank_d__Bacteria	p__Bacteroidota	c__Bacteroidia	o__Chitinophagales	f__Chitinophagaceae	g__Flaviaesturariibacter	s__uncultured_bacterium_g__Flaviaesturariibacter
ME1	OTU17377	k__norank_d__Bacteria	p__Chloroflexi	c__Anaerolineae	o__Caldilineales	f__Caldilineaceae	g__norank_f__Caldilineaceae	s__uncultured_bacterium_f__Caldilineaceae
ME1	OTU17397	k__norank_d__Bacteria	p__Acidobacteriota	c__Thermoanaerobaculia	o__Thermoanaerobaculales	f__Thermoanaerobaculaceae	g__Subgroup_10	s__uncultured_soil_bacterium_g__Subgroup_10
ME1	OTU17398	k__norank_d__Bacteria	p__Proteobacteria	c__Gammaproteobacteria	o__Burkholderiales	f__Oxalobacteraceae	g__Noviherbaspirillum	s__unclassified_g__Noviherbaspirillum
ME1	OTU17414	k__norank_d__Bacteria	p__Actinobacteriota	c__Thermoleophilia	o__Solirubrobacterales	f__67-14	g__norank_f__67-14	s__uncultured_actinobacterium_f__67-14
ME1	OTU17422	k__norank_d__Bacteria	p__Actinobacteriota	c__Thermoleophilia	o__Solirubrobacterales	f__67-14	g__norank_f__67-14	s__uncultured_bacterium_f__67-14
ME1	OTU17423	k__norank_d__Bacteria	p__Bacteroidota	c__Bacteroidia	o__Cytophagales	f__Cytophagaceae	g__Rhodocytophaga	s__unclassified_g__Rhodocytophaga
ME1	OTU17428	k__norank_d__Bacteria	p__Chloroflexi	c__KD4-96	o__norank_c__KD4-96	f__norank_c__KD4-96	g__norank_c__KD4-96	s__unclassified_g__norank_c__KD4-96
ME1	OTU17460	k__norank_d__Bacteria	p__Actinobacteriota	c__Actinobacteria	o__Propionibacteriales	f__Nocardioidaceae	g__Kribbella	s__unclassified_g__Kribbella
ME1	OTU17476	k__norank_d__Bacteria	p__Acidobacteriota	c__Vicinamibacteria	o__Vicinamibacterales	f__Vicinamibacteraceae	g__norank_f__Vicinamibacteraceae	s__uncultured_Acidobacteriaceae_bacterium_f__Vicinamibacteraceae
ME1	OTU17487	k__norank_d__Bacteria	p__Chloroflexi	c__Chloroflexia	o__Thermomicrobiales	f__JG30-KF-CM45	g__norank_f__JG30-KF-CM45	s__uncultured_bacterium_f__JG30-KF-CM45
ME1	OTU17499	k__norank_d__Bacteria	p__Acidobacteriota	c__Vicinamibacteria	o__Vicinamibacterales	f__norank_o__Vicinamibacterales	g__norank_o__Vicinamibacterales	s__unclassified_g__norank_o__Vicinamibacterales
ME1	OTU17535	k__norank_d__Bacteria	p__Actinobacteriota	c__Thermoleophilia	o__Solirubrobacterales	f__Solirubrobacteraceae	g__norank_f__Solirubrobacteraceae	s__uncultured_bacterium_f__Solirubrobacteraceae
ME1	OTU17545	k__norank_d__Bacteria	p__Proteobacteria	c__Gammaproteobacteria	o__Burkholderiales	f__TRA3-20	g__norank_f__TRA3-20	s__unclassified_g__norank_f__TRA3-20
ME1	OTU17582	k__norank_d__Bacteria	p__Actinobacteriota	c__Acidimicrobiia	o__norank_c__Acidimicrobiia	f__norank_c__Acidimicrobiia	g__norank_c__Acidimicrobiia	s__uncultured_soil_bacterium_c__Acidimicrobiia
ME1	OTU17615	k__norank_d__Bacteria	p__Myxococcota	c__Polyangia	o__Polyangiales	f__Sandaracinaceae	g__norank_f__Sandaracinaceae	s__unclassified_g__norank_f__Sandaracinaceae
ME1	OTU17616	k__norank_d__Bacteria	p__Chloroflexi	c__Dehalococcoidia	o__S085	f__norank_o__S085	g__norank_o__S085	s__metagenome_o__S085
ME1	OTU17633	k__norank_d__Bacteria	p__Acidobacteriota	c__Vicinamibacteria	o__Vicinamibacterales	f__Vicinamibacteraceae	g__norank_f__Vicinamibacteraceae	s__uncultured_bacterium_f__Vicinamibacteraceae
ME1	OTU17698	k__norank_d__Bacteria	p__Actinobacteriota	c__Actinobacteria	o__Frankiales	f__norank_o__Frankiales	g__norank_o__Frankiales	s__uncultured_bacterium_o__Frankiales
ME1	OTU17721	k__norank_d__Bacteria	p__Actinobacteriota	c__Acidimicrobiia	o__Microtrichales	f__Ilumatobacteraceae	g__CL500-29_marine_group	s__metagenome_g__CL500-29_marine_group
ME1	OTU17737	k__norank_d__Bacteria	p__Actinobacteriota	c__Acidimicrobiia	o__Microtrichales	f__Iamiaceae	g__Iamia	s__uncultured_bacterium_g__Iamia
ME1	OTU17750	k__norank_d__Bacteria	p__Actinobacteriota	c__Actinobacteria	o__0319-7L14	f__norank_o__0319-7L14	g__norank_o__0319-7L14	s__uncultured_bacterium_o__0319-7L14
ME1	OTU17760	k__norank_d__Bacteria	p__Bacteroidota	c__Bacteroidia	o__Chitinophagales	f__Chitinophagaceae	g__unclassified_f__Chitinophagaceae	s__unclassified_f__Chitinophagaceae
ME1	OTU17798	k__norank_d__Bacteria	p__Deinococcota	c__Deinococci	o__Deinococcales	f__Trueperaceae	g__Truepera	s__uncultured_Deinococcales_bacterium
ME1	OTU17803	k__norank_d__Bacteria	p__Actinobacteriota	c__Thermoleophilia	o__Solirubrobacterales	f__Solirubrobacteraceae	g__Solirubrobacter	s__unclassified_g__Solirubrobacter
ME1	OTU17837	k__norank_d__Bacteria	p__Bacteroidota	c__Bacteroidia	o__Cytophagales	f__Hymenobacteraceae	g__Adhaeribacter	s__uncultured_bacterium_g__Adhaeribacter
ME1	OTU17849	k__norank_d__Bacteria	p__Actinobacteriota	c__Actinobacteria	o__Micrococcales	f__Micrococcaceae	g__Arthrobacter	s__Arthrobacter_agilis_g__Arthrobacter
ME1	OTU17872	k__norank_d__Bacteria	p__Actinobacteriota	c__Actinobacteria	o__Pseudonocardiales	f__Pseudonocardiaceae	g__Actinomycetospora	s__uncultured_bacterium_g__Actinomycetospora
ME1	OTU17887	k__norank_d__Bacteria	p__Proteobacteria	c__Alphaproteobacteria	o__Rhizobiales	f__Beijerinckiaceae	g__norank_f__Beijerinckiaceae	s__uncultured_Rhizobiales_bacterium_f__Beijerinckiaceae
ME1	OTU17894	k__norank_d__Bacteria	p__Bacteroidota	c__Bacteroidia	o__Cytophagales	f__Cytophagaceae	g__Rhodocytophaga	s__uncultured_Bacteroidetes_bacterium_g__Rhodocytophaga
ME1	OTU17921	k__norank_d__Bacteria	p__Acidobacteriota	c__Vicinamibacteria	o__Vicinamibacterales	f__norank_o__Vicinamibacterales	g__norank_o__Vicinamibacterales	s__unclassified_g__norank_o__Vicinamibacterales
ME1	OTU17924	k__norank_d__Bacteria	p__Actinobacteriota	c__Thermoleophilia	o__Solirubrobacterales	f__Solirubrobacteraceae	g__Parviterribacter	s__uncultured_bacterium_g__Parviterribacter
ME1	OTU17926	k__norank_d__Bacteria	p__Chloroflexi	c__Chloroflexia	o__Thermomicrobiales	f__AKYG1722	g__norank_f__AKYG1722	s__uncultured_Alphaproteobacteria_bacterium_f__AKYG1722
ME1	OTU17957	k__norank_d__Bacteria	p__Acidobacteriota	c__Vicinamibacteria	o__Vicinamibacterales	f__Vicinamibacteraceae	g__norank_f__Vicinamibacteraceae	s__uncultured_Acidobacteriaceae_bacterium_f__Vicinamibacteraceae
ME1	OTU17981	k__norank_d__Bacteria	p__Proteobacteria	c__Gammaproteobacteria	o__unclassified_c__Gammaproteobacteria	f__unclassified_c__Gammaproteobacteria	g__unclassified_c__Gammaproteobacteria	s__unclassified_c__Gammaproteobacteria
ME1	OTU17984	k__norank_d__Bacteria	p__Proteobacteria	c__Gammaproteobacteria	o__Oceanospirillales	f__Pseudohongiellaceae	g__BIyi10	s__unclassified_g__BIyi10
ME1	OTU17995	k__norank_d__Bacteria	p__Actinobacteriota	c__Actinobacteria	o__Micromonosporales	f__Micromonosporaceae	g__unclassified_f__Micromonosporaceae	s__unclassified_f__Micromonosporaceae
ME1	OTU18033	k__norank_d__Bacteria	p__Actinobacteriota	c__Rubrobacteria	o__Rubrobacterales	f__Rubrobacteriaceae	g__Rubrobacter	s__uncultured_bacterium_g__Rubrobacter
ME1	OTU18036	k__norank_d__Bacteria	p__Actinobacteriota	c__Actinobacteria	o__0319-7L14	f__norank_o__0319-7L14	g__norank_o__0319-7L14	s__unclassified_g__norank_o__0319-7L14
ME1	OTU18056	k__norank_d__Bacteria	p__Chloroflexi	c__Chloroflexia	o__Thermomicrobiales	f__JG30-KF-CM45	g__norank_f__JG30-KF-CM45	s__unclassified_g__norank_f__JG30-KF-CM45
ME1	OTU18061	k__norank_d__Bacteria	p__Bacteroidota	c__Bacteroidia	o__Cytophagales	f__Hymenobacteraceae	g__Adhaeribacter	s__uncultured_bacterium_g__Adhaeribacter
ME1	OTU18102	k__norank_d__Bacteria	p__Acidobacteriota	c__Blastocatellia	o__Blastocatellales	f__Blastocatellaceae	g__Aridibacter	s__uncultured_bacterium_g__Aridibacter
ME1	OTU18123	k__norank_d__Bacteria	p__Actinobacteriota	c__Actinobacteria	o__Propionibacteriales	f__Nocardioidaceae	g__Nocardioides	s__Nocardioides_sp._g__Nocardioides
ME1	OTU18139	k__norank_d__Bacteria	p__Actinobacteriota	c__Actinobacteria	o__Pseudonocardiales	f__Pseudonocardiaceae	g__unclassified_f__Pseudonocardiaceae	s__unclassified_f__Pseudonocardiaceae
ME1	OTU18158	k__norank_d__Bacteria	p__Proteobacteria	c__Alphaproteobacteria	o__Sphingomonadales	f__Sphingomonadaceae	g__Sphingomonas	s__unclassified_g__Sphingomonas
ME1	OTU18165	k__norank_d__Bacteria	p__Acidobacteriota	c__Vicinamibacteria	o__Vicinamibacterales	f__norank_o__Vicinamibacterales	g__norank_o__Vicinamibacterales	s__uncultured_Acidobacterium_sp._o__Vicinamibacterales
ME1	OTU18176	k__norank_d__Bacteria	p__Proteobacteria	c__Alphaproteobacteria	o__Rhizobiales	f__Rhizobiaceae	g__Ensifer	s__Ensifer_meliloti_g__Ensifer
ME1	OTU18192	k__norank_d__Bacteria	p__Chloroflexi	c__Anaerolineae	o__Caldilineales	f__Caldilineaceae	g__norank_f__Caldilineaceae	s__uncultured_bacterium_f__Caldilineaceae
ME1	OTU18194	k__norank_d__Bacteria	p__Gemmatimonadota	c__Gemmatimonadetes	o__Gemmatimonadales	f__Gemmatimonadaceae	g__unclassified_f__Gemmatimonadaceae	s__unclassified_f__Gemmatimonadaceae
ME1	OTU18214	k__norank_d__Bacteria	p__Actinobacteriota	c__Actinobacteria	o__Micromonosporales	f__Micromonosporaceae	g__unclassified_f__Micromonosporaceae	s__unclassified_f__Micromonosporaceae
ME1	OTU18224	k__norank_d__Bacteria	p__Proteobacteria	c__Alphaproteobacteria	o__Rhodobacterales	f__Rhodobacteraceae	g__Rubellimicrobium	s__uncultured_bacterium_g__Rubellimicrobium
ME1	OTU18227	k__norank_d__Bacteria	p__Acidobacteriota	c__Vicinamibacteria	o__Vicinamibacterales	f__Vicinamibacteraceae	g__Luteitalea	s__unclassified_g__Luteitalea
ME1	OTU18234	k__norank_d__Bacteria	p__Firmicutes	c__Bacilli	o__Bacillales	f__Bacillaceae	g__Bacillus	s__Bacillus_vireti
ME1	OTU18248	k__norank_d__Bacteria	p__Proteobacteria	c__Alphaproteobacteria	o__Rhizobiales	f__Xanthobacteraceae	g__norank_f__Xanthobacteraceae	s__metagenome_f__Xanthobacteraceae
ME1	OTU18258	k__norank_d__Bacteria	p__Actinobacteriota	c__Acidimicrobiia	o__IMCC26256	f__norank_o__IMCC26256	g__norank_o__IMCC26256	s__unclassified_g__norank_o__IMCC26256
ME1	OTU18286	k__norank_d__Bacteria	p__Myxococcota	c__Myxococcia	o__Myxococcales	f__Myxococcaceae	g__Archangium	s__Archangium_gephyra
ME1	OTU18300	k__norank_d__Bacteria	p__Gemmatimonadota	c__Longimicrobia	o__Longimicrobiales	f__Longimicrobiaceae	g__norank_f__Longimicrobiaceae	s__metagenome_f__Longimicrobiaceae
ME1	OTU18306	k__norank_d__Bacteria	p__Verrucomicrobiota	c__Verrucomicrobiae	o__Chthoniobacterales	f__Chthoniobacteraceae	g__Chthoniobacter	s__metagenome_g__Chthoniobacter
ME1	OTU18312	k__norank_d__Bacteria	p__Proteobacteria	c__Gammaproteobacteria	o__Burkholderiales	f__TRA3-20	g__norank_f__TRA3-20	s__unclassified_g__norank_f__TRA3-20
ME1	OTU18326	k__norank_d__Bacteria	p__Chloroflexi	c__KD4-96	o__norank_c__KD4-96	f__norank_c__KD4-96	g__norank_c__KD4-96	s__uncultured_bacterium_c__KD4-96
ME1	OTU18333	k__norank_d__Bacteria	p__Bacteroidota	c__Bacteroidia	o__Chitinophagales	f__Chitinophagaceae	g__unclassified_f__Chitinophagaceae	s__unclassified_f__Chitinophagaceae
ME1	OTU18347	k__norank_d__Bacteria	p__Actinobacteriota	c__Acidimicrobiia	o__IMCC26256	f__norank_o__IMCC26256	g__norank_o__IMCC26256	s__unclassified_g__norank_o__IMCC26256
ME1	OTU18412	k__norank_d__Bacteria	p__Gemmatimonadota	c__Gemmatimonadetes	o__Gemmatimonadales	f__Gemmatimonadaceae	g__norank_f__Gemmatimonadaceae	s__uncultured_Gemmatimonadales_bacterium_f__Gemmatimonadaceae
ME1	OTU18429	k__norank_d__Bacteria	p__Actinobacteriota	c__Actinobacteria	o__Pseudonocardiales	f__Pseudonocardiaceae	g__Pseudonocardia	s__uncultured_bacterium_g__Pseudonocardia
ME1	OTU18444	k__norank_d__Bacteria	p__Chloroflexi	c__OLB14	o__norank_c__OLB14	f__norank_c__OLB14	g__norank_c__OLB14	s__unclassified_g__norank_c__OLB14
ME1	OTU18453	k__norank_d__Bacteria	p__Acidobacteriota	c__Vicinamibacteria	o__Vicinamibacterales	f__Vicinamibacteraceae	g__norank_f__Vicinamibacteraceae	s__unclassified_g__norank_f__Vicinamibacteraceae
ME1	OTU18486	k__norank_d__Bacteria	p__Acidobacteriota	c__Acidobacteriae	o__Bryobacterales	f__Bryobacteraceae	g__Bryobacter	s__uncultured_bacterium_g__Bryobacter
ME1	OTU18517	k__norank_d__Bacteria	p__Chloroflexi	c__Chloroflexia	o__Chloroflexales	f__Chloroflexaceae	g__FFCH7168	s__uncultured_bacterium_g__FFCH7168
ME1	OTU18529	k__norank_d__Bacteria	p__Actinobacteriota	c__Acidimicrobiia	o__norank_c__Acidimicrobiia	f__norank_c__Acidimicrobiia	g__norank_c__Acidimicrobiia	s__uncultured_Acidimicrobiia_bacterium_c__Acidimicrobiia
ME1	OTU18562	k__norank_d__Bacteria	p__Actinobacteriota	c__Actinobacteria	o__0319-7L14	f__norank_o__0319-7L14	g__norank_o__0319-7L14	s__unclassified_g__norank_o__0319-7L14
ME1	OTU18584	k__norank_d__Bacteria	p__Firmicutes	c__Bacilli	o__Bacillales	f__Bacillaceae	g__Bacillus	s__Bacillus_niacini_g__Bacillus
ME1	OTU18599	k__norank_d__Bacteria	p__Chloroflexi	c__Chloroflexia	o__Thermomicrobiales	f__JG30-KF-CM45	g__norank_f__JG30-KF-CM45	s__unclassified_g__norank_f__JG30-KF-CM45
ME1	OTU18615	k__norank_d__Bacteria	p__Actinobacteriota	c__Thermoleophilia	o__Solirubrobacterales	f__Solirubrobacteraceae	g__Solirubrobacter	s__uncultured_bacterium_g__Solirubrobacter
ME1	OTU18622	k__norank_d__Bacteria	p__Proteobacteria	c__Gammaproteobacteria	o__Burkholderiales	f__TRA3-20	g__norank_f__TRA3-20	s__unclassified_g__norank_f__TRA3-20
ME1	OTU18628	k__norank_d__Bacteria	p__Proteobacteria	c__Gammaproteobacteria	o__Burkholderiales	f__Nitrosomonadaceae	g__Ellin6067	s__unclassified_g__Ellin6067
ME1	OTU18653	k__norank_d__Bacteria	p__Gemmatimonadota	c__Gemmatimonadetes	o__Gemmatimonadales	f__Gemmatimonadaceae	g__unclassified_f__Gemmatimonadaceae	s__unclassified_f__Gemmatimonadaceae
ME1	OTU18666	k__norank_d__Bacteria	p__Proteobacteria	c__Alphaproteobacteria	o__Rhizobiales	f__norank_o__Rhizobiales	g__norank_o__Rhizobiales	s__uncultured_bacterium_o__Rhizobiales
ME1	OTU18679	k__norank_d__Bacteria	p__Proteobacteria	c__Alphaproteobacteria	o__Rhizobiales	f__Beijerinckiaceae	g__Microvirga	s__uncultured_bacterium_g__Microvirga
ME1	OTU18697	k__norank_d__Bacteria	p__Actinobacteriota	c__Actinobacteria	o__Pseudonocardiales	f__Pseudonocardiaceae	g__Actinophytocola	s__uncultured_bacterium_g__Actinophytocola
ME1	OTU18717	k__norank_d__Bacteria	p__Actinobacteriota	c__Acidimicrobiia	o__unclassified_c__Acidimicrobiia	f__unclassified_c__Acidimicrobiia	g__unclassified_c__Acidimicrobiia	s__unclassified_c__Acidimicrobiia
ME1	OTU18728	k__norank_d__Bacteria	p__Chloroflexi	c__Anaerolineae	o__Anaerolineales	f__Anaerolineaceae	g__norank_f__Anaerolineaceae	s__unclassified_g__norank_f__Anaerolineaceae
ME1	OTU18748	k__norank_d__Bacteria	p__Actinobacteriota	c__Actinobacteria	o__Frankiales	f__Geodermatophilaceae	g__Geodermatophilus	s__unclassified_g__Geodermatophilus
ME1	OTU18756	k__norank_d__Bacteria	p__Acidobacteriota	c__Acidobacteriae	o__Bryobacterales	f__Bryobacteraceae	g__Bryobacter	s__unclassified_g__Bryobacter
ME1	OTU18781	k__norank_d__Bacteria	p__Proteobacteria	c__Alphaproteobacteria	o__Azospirillales	f__Azospirillaceae	g__Skermanella	s__uncultured_bacterium_g__Skermanella
ME1	OTU18977	k__norank_d__Bacteria	p__Bacteroidota	c__Bacteroidia	o__Chitinophagales	f__Chitinophagaceae	g__Flavisolibacter	s__unclassified_g__Flavisolibacter
ME1	OTU19002	k__norank_d__Bacteria	p__Actinobacteriota	c__Rubrobacteria	o__Rubrobacterales	f__Rubrobacteriaceae	g__Rubrobacter	s__uncultured_Rubrobacter_sp.
ME1	OTU19266	k__norank_d__Bacteria	p__Actinobacteriota	c__Actinobacteria	o__Euzebyales	f__Euzebyaceae	g__norank_f__Euzebyaceae	s__uncultured_bacterium_f__Euzebyaceae
ME1	OTU20049	k__norank_d__Bacteria	p__Proteobacteria	c__Alphaproteobacteria	o__Sphingomonadales	f__Sphingomonadaceae	g__Sphingomonas	s__unclassified_g__Sphingomonas
ME1	OTU21051	k__norank_d__Bacteria	p__Firmicutes	c__Bacilli	o__Bacillales	f__Bacillaceae	g__Bacillus	s__Bacillus_persicus
ME1	OTU21263	k__norank_d__Bacteria	p__Chloroflexi	c__Anaerolineae	o__SBR1031	f__A4b	g__norank_f__A4b	s__uncultured_Chloroflexi_bacterium_f__A4b
ME1	OTU21347	k__norank_d__Bacteria	p__Bacteroidota	c__Bacteroidia	o__Cytophagales	f__Cyclobacteriaceae	g__Tunicatimonas	s__unclassified_g__Tunicatimonas
ME1	OTU21366	k__norank_d__Bacteria	p__Actinobacteriota	c__Actinobacteria	o__Frankiales	f__Geodermatophilaceae	g__Modestobacter	s__uncultured_bacterium_g__Modestobacter
ME1	OTU21515	k__norank_d__Bacteria	p__Firmicutes	c__Bacilli	o__Bacillales	f__Planococcaceae	g__Sporosarcina	s__uncultured_bacterium_g__Sporosarcina
ME1	OTU22050	k__norank_d__Bacteria	p__Actinobacteriota	c__Actinobacteria	o__Micrococcales	f__Promicromonosporaceae	g__Isoptericola	s__Isoptericola_halotolerans
ME1	OTU23781	k__norank_d__Bacteria	p__Firmicutes	c__Clostridia	o__Clostridiales	f__Clostridiaceae	g__Clostridium_sensu_stricto_7	s__uncultured_bacterium_g__Clostridium_sensu_stricto_7
ME1	OTU24363	k__norank_d__Bacteria	p__Proteobacteria	c__Alphaproteobacteria	o__Sphingomonadales	f__Sphingomonadaceae	g__Sphingomonas	s__unclassified_g__Sphingomonas
ME1	OTU24383	k__norank_d__Bacteria	p__Chloroflexi	c__Chloroflexia	o__Thermomicrobiales	f__JG30-KF-CM45	g__norank_f__JG30-KF-CM45	s__uncultured_bacterium_f__JG30-KF-CM45
ME1	OTU24609	k__norank_d__Bacteria	p__Myxococcota	c__Polyangia	o__Polyangiales	f__BIrii41	g__norank_f__BIrii41	s__unclassified_g__norank_f__BIrii41
ME1	OTU24620	k__norank_d__Bacteria	p__Actinobacteriota	c__Actinobacteria	o__0319-7L14	f__norank_o__0319-7L14	g__norank_o__0319-7L14	s__uncultured_bacterium_o__0319-7L14
ME1	OTU24621	k__norank_d__Bacteria	p__Deinococcota	c__Deinococci	o__Deinococcales	f__Trueperaceae	g__Truepera	s__uncultured_endolithic_bacterium_g__Truepera
ME1	OTU24710	k__norank_d__Bacteria	p__Chloroflexi	c__KD4-96	o__norank_c__KD4-96	f__norank_c__KD4-96	g__norank_c__KD4-96	s__uncultured_bacterium_c__KD4-96
ME1	OTU24809	k__norank_d__Bacteria	p__Actinobacteriota	c__Rubrobacteria	o__Rubrobacterales	f__Rubrobacteriaceae	g__Rubrobacter	s__uncultured_actinobacterium_g__Rubrobacter
ME1	OTU24826	k__norank_d__Bacteria	p__Acidobacteriota	c__Blastocatellia	o__DS-100	f__norank_o__DS-100	g__norank_o__DS-100	s__uncultured_Acidobacteria_bacterium_o__DS-100
ME1	OTU24897	k__norank_d__Bacteria	p__Bacteroidota	c__Bacteroidia	o__Cytophagales	f__Hymenobacteraceae	g__Adhaeribacter	s__uncultured_bacterium_g__Adhaeribacter
ME1	OTU24939	k__norank_d__Bacteria	p__Bacteroidota	c__Bacteroidia	o__Chitinophagales	f__Chitinophagaceae	g__Segetibacter	s__unclassified_g__Segetibacter
ME1	OTU25766	k__norank_d__Bacteria	p__Firmicutes	c__Bacilli	o__Bacillales	f__Bacillaceae	g__Bacillus	s__unclassified_g__Bacillus
ME1	OTU25996	k__norank_d__Bacteria	p__Patescibacteria	c__Saccharimonadia	o__Saccharimonadales	f__unclassified_o__Saccharimonadales	g__unclassified_o__Saccharimonadales	s__unclassified_o__Saccharimonadales
ME2	OTU429	k__norank_d__Bacteria	p__Chloroflexi	c__Anaerolineae	o__SBR1031	f__norank_o__SBR1031	g__norank_o__SBR1031	s__uncultured_bacterium_o__SBR1031
ME2	OTU1386	k__norank_d__Bacteria	p__Proteobacteria	c__Gammaproteobacteria	o__Acidithiobacillales	f__Acidithiobacillaceae	g__TX1A-55	s__uncultured_bacterium_g__TX1A-55
ME2	OTU1644	k__norank_d__Bacteria	p__Gemmatimonadota	c__BD2-11_terrestrial_group	o__norank_c__BD2-11_terrestrial_group	f__norank_c__BD2-11_terrestrial_group	g__norank_c__BD2-11_terrestrial_group	s__uncultured_bacterium_c__BD2-11_terrestrial_group
ME2	OTU1678	k__norank_d__Bacteria	p__Proteobacteria	c__Gammaproteobacteria	o__EC3	f__norank_o__EC3	g__norank_o__EC3	s__uncultured_bacterium_o__EC3
ME2	OTU1679	k__norank_d__Bacteria	p__Proteobacteria	c__Alphaproteobacteria	o__Rhodobacterales	f__Rhodobacteraceae	g__norank_f__Rhodobacteraceae	s__Rhodovulum_sp.
ME2	OTU1687	k__norank_d__Bacteria	p__Proteobacteria	c__Gammaproteobacteria	o__Alteromonadales	f__Marinobacteraceae	g__Marinobacter	s__Marinobacter_sp.
ME2	OTU1726	k__norank_d__Bacteria	p__Acidobacteriota	c__Vicinamibacteria	o__Subgroup_17	f__norank_o__Subgroup_17	g__norank_o__Subgroup_17	s__uncultured_Acidobacteria_bacterium_o__Subgroup_17
ME2	OTU1740	k__norank_d__Bacteria	p__Actinobacteriota	c__Acidimicrobiia	o__Microtrichales	f__Microtrichaceae	g__Sva0996_marine_group	s__uncultured_bacterium_g__Sva0996_marine_group
ME2	OTU1743	k__norank_d__Bacteria	p__Proteobacteria	c__Alphaproteobacteria	o__Tistrellales	f__Geminicoccaceae	g__norank_f__Geminicoccaceae	s__uncultured_bacterium_f__Geminicoccaceae
ME2	OTU1766	k__norank_d__Bacteria	p__Actinobacteriota	c__Actinobacteria	o__Nitriliruptorales	f__Nitriliruptoraceae	g__norank_f__Nitriliruptoraceae	s__uncultured_Actinobacteridae_bacterium_f__Nitriliruptoraceae
ME2	OTU1797	k__norank_d__Bacteria	p__Proteobacteria	c__Gammaproteobacteria	o__Cellvibrionales	f__Porticoccaceae	g__C1-B045	s__uncultured_Marinobacter_sp._g__C1-B045
ME2	OTU1822	k__norank_d__Bacteria	p__Proteobacteria	c__Alphaproteobacteria	o__Rhizobiales	f__Stappiaceae	g__Labrenzia	s__Labrenzia_sp.
ME2	OTU1829	k__norank_d__Bacteria	p__Chloroflexi	c__Anaerolineae	o__SBR1031	f__norank_o__SBR1031	g__norank_o__SBR1031	s__unclassified_g__norank_o__SBR1031
ME2	OTU1879	k__norank_d__Bacteria	p__Proteobacteria	c__Gammaproteobacteria	o__Cellvibrionales	f__Microbulbiferaceae	g__Microbulbifer	s__unclassified_g__Microbulbifer
ME2	OTU1899	k__norank_d__Bacteria	p__Proteobacteria	c__Gammaproteobacteria	o__Oceanospirillales	f__Nitrincolaceae	g__Marinobacterium	s__unclassified_g__Marinobacterium
ME2	OTU1997	k__norank_d__Bacteria	p__Bacteroidota	c__Rhodothermia	o__Rhodothermales	f__Rhodothermaceae	g__norank_f__Rhodothermaceae	s__uncultured_bacterium_f__Rhodothermaceae
ME2	OTU2003	k__norank_d__Bacteria	p__Actinobacteriota	c__Acidimicrobiia	o__Microtrichales	f__unclassified_o__Microtrichales	g__unclassified_o__Microtrichales	s__unclassified_o__Microtrichales
ME2	OTU2042	k__norank_d__Bacteria	p__Proteobacteria	c__Gammaproteobacteria	o__Oceanospirillales	f__Halomonadaceae	g__Halomonas	s__Halomonas_cerina
ME2	OTU2054	k__norank_d__Bacteria	p__Bacteroidota	c__Bacteroidia	o__Flavobacteriales	f__Flavobacteriaceae	g__norank_f__Flavobacteriaceae	s__Zhouia_sp._PLHSN40
ME2	OTU2127	k__norank_d__Bacteria	p__Bacteroidota	c__Bacteroidia	o__Cytophagales	f__Cyclobacteriaceae	g__Echinicola	s__unclassified_g__Echinicola
ME2	OTU2136	k__norank_d__Bacteria	p__Actinobacteriota	c__Thermoleophilia	o__Solirubrobacterales	f__67-14	g__norank_f__67-14	s__uncultured_bacterium_f__67-14
ME2	OTU2144	k__norank_d__Bacteria	p__Proteobacteria	c__Alphaproteobacteria	o__Caulobacterales	f__Parvularculaceae	g__unclassified_f__Parvularculaceae	s__unclassified_f__Parvularculaceae
ME2	OTU2166	k__norank_d__Bacteria	p__Proteobacteria	c__Alphaproteobacteria	o__Defluviicoccales	f__norank_o__Defluviicoccales	g__norank_o__Defluviicoccales	s__unclassified_g__norank_o__Defluviicoccales
ME2	OTU2246	k__norank_d__Bacteria	p__Acidobacteriota	c__Thermoanaerobaculia	o__Thermoanaerobaculales	f__Thermoanaerobaculaceae	g__Subgroup_10	s__unclassified_g__Subgroup_10
ME2	OTU2306	k__norank_d__Bacteria	p__Proteobacteria	c__Gammaproteobacteria	o__Cellvibrionales	f__Microbulbiferaceae	g__Microbulbifer	s__Microbulbifer_okinawensis
ME2	OTU2321	k__norank_d__Bacteria	p__Bacteroidota	c__Rhodothermia	o__Balneolales	f__Balneolaceae	g__norank_f__Balneolaceae	s__uncultured_bacterium_f__Balneolaceae
ME2	OTU2345	k__norank_d__Bacteria	p__Acidobacteriota	c__Subgroup_26	o__norank_c__Subgroup_26	f__norank_c__Subgroup_26	g__norank_c__Subgroup_26	s__unclassified_g__norank_c__Subgroup_26
ME2	OTU2385	k__norank_d__Bacteria	p__Proteobacteria	c__Alphaproteobacteria	o__Rhizobiales	f__Devosiaceae	g__norank_f__Devosiaceae	s__uncultured_bacterium_f__Devosiaceae
ME2	OTU2439	k__norank_d__Bacteria	p__Verrucomicrobiota	c__Chlamydiae	o__Chlamydiales	f__Simkaniaceae	g__norank_f__Simkaniaceae	s__unclassified_g__norank_f__Simkaniaceae
ME2	OTU2481	k__norank_d__Bacteria	p__Proteobacteria	c__Alphaproteobacteria	o__unclassified_c__Alphaproteobacteria	f__unclassified_c__Alphaproteobacteria	g__unclassified_c__Alphaproteobacteria	s__unclassified_c__Alphaproteobacteria
ME2	OTU2491	k__norank_d__Bacteria	p__Proteobacteria	c__Alphaproteobacteria	o__norank_c__Alphaproteobacteria	f__norank_c__Alphaproteobacteria	g__norank_c__Alphaproteobacteria	s__uncultured_bacterium_c__Alphaproteobacteria
ME2	OTU2566	k__norank_d__Bacteria	p__MBNT15	c__norank_p__MBNT15	o__norank_p__MBNT15	f__norank_p__MBNT15	g__norank_p__MBNT15	s__unclassified_g__norank_p__MBNT15
ME2	OTU2571	k__norank_d__Bacteria	p__Proteobacteria	c__Gammaproteobacteria	o__unclassified_c__Gammaproteobacteria	f__unclassified_c__Gammaproteobacteria	g__unclassified_c__Gammaproteobacteria	s__unclassified_c__Gammaproteobacteria
ME2	OTU2583	k__norank_d__Bacteria	p__Proteobacteria	c__Gammaproteobacteria	o__Oceanospirillales	f__Halomonadaceae	g__Halomonas	s__Halomonas_korlensis
ME2	OTU2585	k__norank_d__Bacteria	p__Chloroflexi	c__Dehalococcoidia	o__S085	f__norank_o__S085	g__norank_o__S085	s__uncultured_bacterium_o__S085
ME2	OTU2588	k__norank_d__Bacteria	p__Proteobacteria	c__Gammaproteobacteria	o__Oceanospirillales	f__Nitrincolaceae	g__Marinobacterium	s__Marinobacterium_sp.
ME2	OTU2609	k__norank_d__Bacteria	p__Proteobacteria	c__Gammaproteobacteria	o__Acidithiobacillales	f__Acidithiobacillaceae	g__RCP1-48	s__uncultured_Chromatiales_bacterium_g__RCP1-48
ME2	OTU2655	k__norank_d__Bacteria	p__Proteobacteria	c__Gammaproteobacteria	o__Xanthomonadales	f__unclassified_o__Xanthomonadales	g__unclassified_o__Xanthomonadales	s__unclassified_o__Xanthomonadales
ME2	OTU2682	k__norank_d__Bacteria	p__Bacteroidota	c__Bacteroidia	o__Flavobacteriales	f__Flavobacteriaceae	g__Gillisia	s__uncultured_bacterium_g__Gillisia
ME2	OTU2724	k__norank_d__Bacteria	p__Bacteroidota	c__Rhodothermia	o__Rhodothermales	f__Rhodothermaceae	g__norank_f__Rhodothermaceae	s__uncultured_bacterium_f__Rhodothermaceae
ME2	OTU2783	k__norank_d__Bacteria	p__Bacteroidota	c__Bacteroidia	o__Flavobacteriales	f__Flavobacteriaceae	g__Muricauda	s__Muricauda_sp.
ME2	OTU2806	k__norank_d__Bacteria	p__Bacteroidota	c__Bacteroidia	o__Chitinophagales	f__Saprospiraceae	g__norank_f__Saprospiraceae	s__unclassified_g__norank_f__Saprospiraceae
ME2	OTU2821	k__norank_d__Bacteria	p__Bacteroidota	c__Rhodothermia	o__Rhodothermales	f__Rhodothermaceae	g__norank_f__Rhodothermaceae	s__uncultured_bacterium_f__Rhodothermaceae
ME2	OTU2843	k__norank_d__Bacteria	p__Bacteroidota	c__Rhodothermia	o__Balneolales	f__Balneolaceae	g__norank_f__Balneolaceae	s__uncultured_Bacteroidetes_bacterium_f__Balneolaceae
ME2	OTU2884	k__norank_d__Bacteria	p__Proteobacteria	c__Gammaproteobacteria	o__Gammaproteobacteria_Incertae_Sedis	f__unclassified_o__Gammaproteobacteria_Incertae_Sedis	g__Candidatus_Berkiella	s__unclassified_g__Candidatus_Berkiella
ME2	OTU3127	k__norank_d__Bacteria	p__Proteobacteria	c__Alphaproteobacteria	o__Rhodobacterales	f__Rhodobacteraceae	g__unclassified_f__Rhodobacteraceae	s__unclassified_f__Rhodobacteraceae
ME2	OTU3844	k__norank_d__Bacteria	p__Acidobacteriota	c__Thermoanaerobaculia	o__Thermoanaerobaculales	f__Thermoanaerobaculaceae	g__Subgroup_10	s__unclassified_g__Subgroup_10
ME2	OTU8027	k__norank_d__Bacteria	p__Proteobacteria	c__Alphaproteobacteria	o__Tistrellales	f__Geminicoccaceae	g__norank_f__Geminicoccaceae	s__uncultured_bacterium_f__Geminicoccaceae
ME2	OTU8190	k__norank_d__Bacteria	p__Bacteroidota	c__Bacteroidia	o__Flavobacteriales	f__Flavobacteriaceae	g__Mariniflexile	s__uncultured_bacterium_g__Mariniflexile
ME2	OTU8531	k__norank_d__Bacteria	p__Firmicutes	c__Bacilli	o__Paenibacillales	f__Paenibacillaceae	g__Paenibacillus	s__unclassified_g__Paenibacillus
ME2	OTU8552	k__norank_d__Bacteria	p__Proteobacteria	c__Gammaproteobacteria	o__unclassified_c__Gammaproteobacteria	f__unclassified_c__Gammaproteobacteria	g__unclassified_c__Gammaproteobacteria	s__unclassified_c__Gammaproteobacteria
ME2	OTU8668	k__norank_d__Bacteria	p__Proteobacteria	c__Alphaproteobacteria	o__Rhodobacterales	f__Rhodobacteraceae	g__Wenxinia	s__uncultured_bacterium_g__Wenxinia
ME2	OTU12285	k__norank_d__Bacteria	p__Chloroflexi	c__Anaerolineae	o__Ardenticatenales	f__Ardenticatenaceae	g__Ardenticatena	s__uncultured_Chloroflexi_bacterium_g__Ardenticatena
ME2	OTU12706	k__norank_d__Bacteria	p__Bacteroidota	c__Rhodothermia	o__Balneolales	f__Balneolaceae	g__norank_f__Balneolaceae	s__uncultured_Bacteroidetes_bacterium_f__Balneolaceae
ME2	OTU13241	k__norank_d__Bacteria	p__Planctomycetota	c__Phycisphaerae	o__Phycisphaerales	f__Phycisphaeraceae	g__SM1A02	s__unclassified_g__SM1A02
ME2	OTU14081	k__norank_d__Bacteria	p__Gemmatimonadota	c__BD2-11_terrestrial_group	o__norank_c__BD2-11_terrestrial_group	f__norank_c__BD2-11_terrestrial_group	g__norank_c__BD2-11_terrestrial_group	s__uncultured_bacterium_c__BD2-11_terrestrial_group
ME2	OTU14207	k__norank_d__Bacteria	p__Proteobacteria	c__Alphaproteobacteria	o__Kiloniellales	f__Kiloniellaceae	g__Pelagibius	s__uncultured_Alphaproteobacteria_bacterium_g__Pelagibius
ME2	OTU14620	k__norank_d__Bacteria	p__Bacteroidota	c__Rhodothermia	o__Rhodothermales	f__Rhodothermaceae	g__norank_f__Rhodothermaceae	s__unclassified_g__norank_f__Rhodothermaceae
ME2	OTU14793	k__norank_d__Bacteria	p__Proteobacteria	c__Gammaproteobacteria	o__Cellvibrionales	f__Cellvibrionaceae	g__Marinimicrobium	s__uncultured_Marinimicrobium_sp.
ME2	OTU14995	k__norank_d__Bacteria	p__Proteobacteria	c__Alphaproteobacteria	o__Rhodobacterales	f__Rhodobacteraceae	g__unclassified_f__Rhodobacteraceae	s__unclassified_f__Rhodobacteraceae
ME2	OTU15009	k__norank_d__Bacteria	p__Proteobacteria	c__Gammaproteobacteria	o__Xanthomonadales	f__Xanthomonadaceae	g__unclassified_f__Xanthomonadaceae	s__unclassified_f__Xanthomonadaceae
ME2	OTU15107	k__norank_d__Bacteria	p__Proteobacteria	c__Gammaproteobacteria	o__Cellvibrionales	f__Halieaceae	g__Haliea	s__uncultured_bacterium_g__Haliea
ME2	OTU15224	k__norank_d__Bacteria	p__Proteobacteria	c__Gammaproteobacteria	o__norank_c__Gammaproteobacteria	f__norank_c__Gammaproteobacteria	g__norank_c__Gammaproteobacteria	s__uncultured_gamma_proteobacterium_c__Gammaproteobacteria
ME2	OTU15260	k__norank_d__Bacteria	p__Proteobacteria	c__Gammaproteobacteria	o__Oceanospirillales	f__Pseudohongiellaceae	g__Pseudohongiella	s__uncultured_gamma_proteobacterium_g__Pseudohongiella
ME2	OTU15360	k__norank_d__Bacteria	p__Bacteroidota	c__Rhodothermia	o__Balneolales	f__Balneolaceae	g__norank_f__Balneolaceae	s__unclassified_g__norank_f__Balneolaceae
ME2	OTU15500	k__norank_d__Bacteria	p__Proteobacteria	c__Gammaproteobacteria	o__Cellvibrionales	f__Microbulbiferaceae	g__Microbulbifer	s__unclassified_g__Microbulbifer
ME2	OTU15510	k__norank_d__Bacteria	p__Dadabacteria	c__Dadabacteriia	o__Dadabacteriales	f__norank_o__Dadabacteriales	g__norank_o__Dadabacteriales	s__uncultured_bacterium_o__Dadabacteriales
ME2	OTU16040	k__norank_d__Bacteria	p__Acidobacteriota	c__Acidobacteriae	o__PAUC26f	f__norank_o__PAUC26f	g__norank_o__PAUC26f	s__unclassified_g__norank_o__PAUC26f
ME2	OTU16692	k__norank_d__Bacteria	p__Proteobacteria	c__Gammaproteobacteria	o__Oceanospirillales	f__Halomonadaceae	g__Halomonas	s__unclassified_g__Halomonas
ME2	OTU17179	k__norank_d__Bacteria	p__Proteobacteria	c__Alphaproteobacteria	o__Rhodospirillales	f__Magnetospiraceae	g__norank_f__Magnetospiraceae	s__unclassified_g__norank_f__Magnetospiraceae
ME2	OTU21059	k__norank_d__Bacteria	p__Actinobacteriota	c__Acidimicrobiia	o__Microtrichales	f__Microtrichaceae	g__Sva0996_marine_group	s__unclassified_g__Sva0996_marine_group
ME2	OTU21110	k__norank_d__Bacteria	p__Chloroflexi	c__Anaerolineae	o__Anaerolineales	f__Anaerolineaceae	g__norank_f__Anaerolineaceae	s__uncultured_bacterium_f__Anaerolineaceae
ME2	OTU21346	k__norank_d__Bacteria	p__Chloroflexi	c__Anaerolineae	o__unclassified_c__Anaerolineae	f__unclassified_c__Anaerolineae	g__unclassified_c__Anaerolineae	s__unclassified_c__Anaerolineae
ME2	OTU21361	k__norank_d__Bacteria	p__Proteobacteria	c__Gammaproteobacteria	o__Oceanospirillales	f__Kangiellaceae	g__Kangiella	s__unclassified_g__Kangiella
ME2	OTU21416	k__norank_d__Bacteria	p__Chloroflexi	c__Anaerolineae	o__SBR1031	f__A4b	g__norank_f__A4b	s__uncultured_organism_f__A4b
ME2	OTU21565	k__norank_d__Bacteria	p__Proteobacteria	c__Alphaproteobacteria	o__Rhizobiales	f__Devosiaceae	g__norank_f__Devosiaceae	s__bacterium_YC-ZSS-LKJ82
ME2	OTU21583	k__norank_d__Bacteria	p__Bacteroidota	c__Rhodothermia	o__Balneolales	f__Balneolaceae	g__norank_f__Balneolaceae	s__uncultured_Bacteroidetes_bacterium_f__Balneolaceae
ME2	OTU21625	k__norank_d__Bacteria	p__Proteobacteria	c__Gammaproteobacteria	o__Vibrionales	f__Vibrionaceae	g__Photobacterium	s__Photobacterium_halotolerans
ME2	OTU21652	k__norank_d__Bacteria	p__Acidobacteriota	c__Thermoanaerobaculia	o__Thermoanaerobaculales	f__Thermoanaerobaculaceae	g__Subgroup_10	s__bacterium_YC-LK-LKJ13
ME2	OTU21662	k__norank_d__Bacteria	p__Myxococcota	c__Polyangia	o__Nannocystales	f__Nannocystaceae	g__unclassified_f__Nannocystaceae	s__unclassified_f__Nannocystaceae
ME2	OTU21693	k__norank_d__Bacteria	p__Chloroflexi	c__JG30-KF-CM66	o__norank_c__JG30-KF-CM66	f__norank_c__JG30-KF-CM66	g__norank_c__JG30-KF-CM66	s__uncultured_bacterium_c__JG30-KF-CM66
ME2	OTU21696	k__norank_d__Bacteria	p__NB1-j	c__norank_p__NB1-j	o__norank_p__NB1-j	f__norank_p__NB1-j	g__norank_p__NB1-j	s__unclassified_g__norank_p__NB1-j
ME2	OTU21717	k__norank_d__Bacteria	p__Bacteroidota	c__Bacteroidia	o__Cytophagales	f__Cyclobacteriaceae	g__Imperialibacter	s__uncultured_bacterium_g__Imperialibacter
ME2	OTU21885	k__norank_d__Bacteria	p__Patescibacteria	c__Saccharimonadia	o__Saccharimonadales	f__norank_o__Saccharimonadales	g__norank_o__Saccharimonadales	s__unclassified_g__norank_o__Saccharimonadales
ME2	OTU22014	k__norank_d__Bacteria	p__Proteobacteria	c__Alphaproteobacteria	o__Rhizobiales	f__Rhizobiaceae	g__norank_f__Rhizobiaceae	s__unclassified_g__norank_f__Rhizobiaceae
ME2	OTU22216	k__norank_d__Bacteria	p__Proteobacteria	c__Gammaproteobacteria	o__Pseudomonadales	f__Pseudomonadaceae	g__Pseudomonas	s__Pseudomonas_parafulva
ME2	OTU22227	k__norank_d__Bacteria	p__Proteobacteria	c__Alphaproteobacteria	o__Rhizobiales	f__Rhizobiaceae	g__Oricola	s__Mesorhizobium_sp._KYW12
ME2	OTU22235	k__norank_d__Bacteria	p__Bacteroidota	c__Bacteroidia	o__Flavobacteriales	f__Flavobacteriaceae	g__Joostella	s__unclassified_g__Joostella
ME2	OTU22319	k__norank_d__Bacteria	p__Bacteroidota	c__Bacteroidia	o__Flavobacteriales	f__Flavobacteriaceae	g__Vitellibacter	s__uncultured_bacterium_g__Vitellibacter
ME2	OTU22923	k__norank_d__Bacteria	p__Gemmatimonadota	c__BD2-11_terrestrial_group	o__norank_c__BD2-11_terrestrial_group	f__norank_c__BD2-11_terrestrial_group	g__norank_c__BD2-11_terrestrial_group	s__unclassified_g__norank_c__BD2-11_terrestrial_group
ME2	OTU23150	k__norank_d__Bacteria	p__Proteobacteria	c__Gammaproteobacteria	o__Pseudomonadales	f__Pseudomonadaceae	g__Pseudomonas	s__Pseudomonas_indica
ME2	OTU23175	k__norank_d__Bacteria	p__Gemmatimonadota	c__BD2-11_terrestrial_group	o__norank_c__BD2-11_terrestrial_group	f__norank_c__BD2-11_terrestrial_group	g__norank_c__BD2-11_terrestrial_group	s__uncultured_bacterium_c__BD2-11_terrestrial_group
ME2	OTU23548	k__norank_d__Bacteria	p__Proteobacteria	c__Gammaproteobacteria	o__Steroidobacterales	f__Woeseiaceae	g__Woeseia	s__uncultured_bacterium_g__Woeseia
ME3	OTU485	k__norank_d__Bacteria	p__Firmicutes	c__Bacilli	o__Bacillales	f__Planococcaceae	g__Jeotgalibacillus	s__Jeotgalibacillus_campisalis
ME3	OTU1812	k__norank_d__Bacteria	p__Proteobacteria	c__Alphaproteobacteria	o__Thalassobaculales	f__Thalassobaculaceae	g__Thalassobaculum	s__uncultured_bacterium_g__Thalassobaculum
ME3	OTU8692	k__norank_d__Bacteria	p__Firmicutes	c__Bacilli	o__Bacillales	f__Planococcaceae	g__Planococcus	s__Planococcus_psychrotoleratus
ME3	OTU17333	k__norank_d__Bacteria	p__Firmicutes	c__Bacilli	o__Bacillales	f__Planococcaceae	g__Paenisporosarcina	s__uncultured_bacterium_g__Paenisporosarcina
ME3	OTU17951	k__norank_d__Bacteria	p__Proteobacteria	c__Gammaproteobacteria	o__Steroidobacterales	f__Woeseiaceae	g__Woeseia	s__uncultured_bacterium_g__Woeseia
ME3	OTU18071	k__norank_d__Bacteria	p__Actinobacteriota	c__Actinobacteria	o__Corynebacteriales	f__Nocardiaceae	g__Rhodococcus	s__Rhodococcus_erythropolis
ME3	OTU23428	k__norank_d__Bacteria	p__Firmicutes	c__Bacilli	o__Bacillales	f__Planococcaceae	g__Planomicrobium	s__uncultured_bacterium_g__Planomicrobium
ME4	OTU527	k__norank_d__Bacteria	p__Proteobacteria	c__Gammaproteobacteria	o__Burkholderiales	f__Comamonadaceae	g__Ramlibacter	s__uncultured_bacterium_g__Ramlibacter
ME4	OTU606	k__norank_d__Bacteria	p__Myxococcota	c__Myxococcia	o__Myxococcales	f__Anaeromyxobacteraceae	g__Anaeromyxobacter	s__uncultured_bacterium_SJA-5
ME4	OTU629	k__norank_d__Bacteria	p__Acidobacteriota	c__Subgroup_21	o__norank_c__Subgroup_21	f__norank_c__Subgroup_21	g__norank_c__Subgroup_21	s__uncultured_bacterium_c__Subgroup_21
ME4	OTU733	k__norank_d__Bacteria	p__Acidobacteriota	c__Vicinamibacteria	o__Vicinamibacterales	f__Vicinamibacteraceae	g__norank_f__Vicinamibacteraceae	s__uncultured_bacterium_f__Vicinamibacteraceae
ME4	OTU788	k__norank_d__Bacteria	p__Proteobacteria	c__Gammaproteobacteria	o__unclassified_c__Gammaproteobacteria	f__unclassified_c__Gammaproteobacteria	g__unclassified_c__Gammaproteobacteria	s__unclassified_c__Gammaproteobacteria
ME4	OTU905	k__norank_d__Bacteria	p__Bacteroidota	c__Rhodothermia	o__Balneolales	f__Balneolaceae	g__norank_f__Balneolaceae	s__uncultured_bacterium_f__Balneolaceae
ME4	OTU914	k__norank_d__Bacteria	p__Acidobacteriota	c__Thermoanaerobaculia	o__Thermoanaerobaculales	f__Thermoanaerobaculaceae	g__Subgroup_10	s__uncultured_soil_bacterium_g__Subgroup_10
ME4	OTU972	k__norank_d__Bacteria	p__Bacteroidota	c__Bacteroidia	o__Sphingobacteriales	f__Sphingobacteriaceae	g__unclassified_f__Sphingobacteriaceae	s__unclassified_f__Sphingobacteriaceae
ME4	OTU1036	k__norank_d__Bacteria	p__Gemmatimonadota	c__Longimicrobia	o__Longimicrobiales	f__Longimicrobiaceae	g__norank_f__Longimicrobiaceae	s__unclassified_g__norank_f__Longimicrobiaceae
ME4	OTU1052	k__norank_d__Bacteria	p__Chloroflexi	c__TK10	o__norank_c__TK10	f__norank_c__TK10	g__norank_c__TK10	s__unclassified_g__norank_c__TK10
ME4	OTU1063	k__norank_d__Bacteria	p__Bdellovibrionota	c__Bdellovibrionia	o__Bacteriovoracales	f__Bacteriovoracaceae	g__Peredibacter	s__unclassified_g__Peredibacter
ME4	OTU1384	k__norank_d__Bacteria	p__Bacteroidota	c__Bacteroidia	o__Chitinophagales	f__Chitinophagaceae	g__Niastella	s__Niastella_populi
ME4	OTU1388	k__norank_d__Bacteria	p__Firmicutes	c__Clostridia	o__Clostridiales	f__Caloramatoraceae	g__Fonticella	s__uncultured_bacterium_g__Fonticella
ME4	OTU1395	k__norank_d__Bacteria	p__Myxococcota	c__Polyangia	o__Polyangiales	f__Sandaracinaceae	g__norank_f__Sandaracinaceae	s__unclassified_g__norank_f__Sandaracinaceae
ME4	OTU1434	k__norank_d__Bacteria	p__Proteobacteria	c__Alphaproteobacteria	o__Rhizobiales	f__Hyphomicrobiaceae	g__Pedomicrobium	s__uncultured_bacterium_g__Pedomicrobium
ME4	OTU1483	k__norank_d__Bacteria	p__Bacteroidota	c__Bacteroidia	o__Cytophagales	f__Cyclobacteriaceae	g__Fulvivirga	s__uncultured_Bacteroidetes_bacterium_g__Fulvivirga
ME4	OTU1867	k__norank_d__Bacteria	p__Chloroflexi	c__Anaerolineae	o__SBR1031	f__A4b	g__norank_f__A4b	s__uncultured_Chloroflexi_bacterium_f__A4b
ME4	OTU2006	k__norank_d__Bacteria	p__Verrucomicrobiota	c__Verrucomicrobiae	o__Pedosphaerales	f__Pedosphaeraceae	g__norank_f__Pedosphaeraceae	s__unclassified_g__norank_f__Pedosphaeraceae
ME4	OTU2058	k__norank_d__Bacteria	p__Proteobacteria	c__Alphaproteobacteria	o__Rhizobiales	f__Rhizobiaceae	g__Ensifer	s__Ensifer_adhaerens_g__Ensifer
ME4	OTU2263	k__norank_d__Bacteria	p__Gemmatimonadota	c__Gemmatimonadetes	o__Gemmatimonadales	f__Gemmatimonadaceae	g__norank_f__Gemmatimonadaceae	s__uncultured_Gemmatimonas_sp._f__Gemmatimonadaceae
ME4	OTU2346	k__norank_d__Bacteria	p__Proteobacteria	c__Gammaproteobacteria	o__Burkholderiales	f__Rhodocyclaceae	g__norank_f__Rhodocyclaceae	s__unclassified_g__norank_f__Rhodocyclaceae
ME4	OTU2432	k__norank_d__Bacteria	p__Actinobacteriota	c__Thermoleophilia	o__Solirubrobacterales	f__67-14	g__norank_f__67-14	s__uncultured_actinobacterium_f__67-14
ME4	OTU2758	k__norank_d__Bacteria	p__Acidobacteriota	c__Thermoanaerobaculia	o__Thermoanaerobaculales	f__Thermoanaerobaculaceae	g__Subgroup_10	s__unclassified_g__Subgroup_10
ME4	OTU2860	k__norank_d__Bacteria	p__Myxococcota	c__Myxococcia	o__Myxococcales	f__Myxococcaceae	g__Myxococcus	s__Myxococcus_fulvus_g__Myxococcus
ME4	OTU3545	k__norank_d__Bacteria	p__Desulfobacterota	c__Desulfuromonadia	o__norank_c__Desulfuromonadia	f__unclassified_o__norank_c__Desulfuromonadia	g__unclassified_o__norank_c__Desulfuromonadia	s__unclassified_o__norank_c__Desulfuromonadia
ME4	OTU7044	k__norank_d__Bacteria	p__Proteobacteria	c__Alphaproteobacteria	o__Sphingomonadales	f__Sphingomonadaceae	g__unclassified_f__Sphingomonadaceae	s__unclassified_f__Sphingomonadaceae
ME4	OTU8110	k__norank_d__Bacteria	p__Verrucomicrobiota	c__Verrucomicrobiae	o__Verrucomicrobiales	f__Rubritaleaceae	g__Luteolibacter	s__uncultured_bacterium_g__Luteolibacter
ME4	OTU8316	k__norank_d__Bacteria	p__Patescibacteria	c__Saccharimonadia	o__Saccharimonadales	f__LWQ8	g__norank_f__LWQ8	s__unclassified_g__norank_f__LWQ8
ME4	OTU8418	k__norank_d__Bacteria	p__Bacteroidota	c__Bacteroidia	o__Cytophagales	f__Microscillaceae	g__norank_f__Microscillaceae	s__uncultured_soil_bacterium_f__Microscillaceae
ME4	OTU8422	k__norank_d__Bacteria	p__Myxococcota	c__Myxococcia	o__Myxococcales	f__Myxococcaceae	g__unclassified_f__Myxococcaceae	s__unclassified_f__Myxococcaceae
ME4	OTU8459	k__norank_d__Bacteria	p__Proteobacteria	c__Alphaproteobacteria	o__Sphingomonadales	f__Sphingomonadaceae	g__Sphingomonas	s__Sphingomonas_sp._g__Sphingomonas
ME4	OTU8494	k__norank_d__Bacteria	p__Bacteroidota	c__Bacteroidia	o__Cytophagales	f__Microscillaceae	g__norank_f__Microscillaceae	s__uncultured_soil_bacterium_f__Microscillaceae
ME4	OTU8623	k__norank_d__Bacteria	p__Proteobacteria	c__Alphaproteobacteria	o__Acetobacterales	f__Acetobacteraceae	g__norank_f__Acetobacteraceae	s__unclassified_g__norank_f__Acetobacteraceae
ME4	OTU8625	k__norank_d__Bacteria	p__Nitrospirota	c__Nitrospiria	o__Nitrospirales	f__Nitrospiraceae	g__Nitrospira	s__Nitrospira_bacterium_SG8_3
ME4	OTU9379	k__norank_d__Bacteria	p__Actinobacteriota	c__Acidimicrobiia	o__Actinomarinales	f__norank_o__Actinomarinales	g__norank_o__Actinomarinales	s__uncultured_Actinomycetales_bacterium_o__Actinomarinales
ME4	OTU10015	k__norank_d__Bacteria	p__Firmicutes	c__Clostridia	o__Clostridiales	f__Clostridiaceae	g__Clostridium_sensu_stricto_1	s__uncultured_bacterium_g__Clostridium_sensu_stricto_1
ME4	OTU11597	k__norank_d__Bacteria	p__Proteobacteria	c__Alphaproteobacteria	o__Sphingomonadales	f__Sphingomonadaceae	g__unclassified_f__Sphingomonadaceae	s__unclassified_f__Sphingomonadaceae
ME4	OTU11640	k__norank_d__Bacteria	p__Acidobacteriota	c__Vicinamibacteria	o__Vicinamibacterales	f__norank_o__Vicinamibacterales	g__norank_o__Vicinamibacterales	s__unclassified_g__norank_o__Vicinamibacterales
ME4	OTU11876	k__norank_d__Bacteria	p__Bacteroidota	c__Bacteroidia	o__Sphingobacteriales	f__env.OPS_17	g__norank_f__env.OPS_17	s__uncultured_Bacteroidetes_bacterium_f__env.OPS_17
ME4	OTU11930	k__norank_d__Bacteria	p__Bacteroidota	c__Bacteroidia	o__Sphingobacteriales	f__env.OPS_17	g__norank_f__env.OPS_17	s__uncultured_Bacteroidetes_bacterium_f__env.OPS_17
ME4	OTU12110	k__norank_d__Bacteria	p__Desulfobacterota	c__Desulfuromonadia	o__norank_c__Desulfuromonadia	f__Syntrophotaleaceae	g__Syntrophotalea	s__uncultured_bacterium_g__Syntrophotalea
ME4	OTU12245	k__norank_d__Bacteria	p__Proteobacteria	c__Alphaproteobacteria	o__Elsterales	f__norank_o__Elsterales	g__norank_o__Elsterales	s__uncultured_Alphaproteobacteria_bacterium_o__Elsterales
ME4	OTU12975	k__norank_d__Bacteria	p__Proteobacteria	c__Gammaproteobacteria	o__Burkholderiales	f__Comamonadaceae	g__Aquabacterium	s__uncultured_bacterium_g__Aquabacterium
ME4	OTU17325	k__norank_d__Bacteria	p__Bacteroidota	c__Bacteroidia	o__Chitinophagales	f__Chitinophagaceae	g__Flavisolibacter	s__uncultured_bacterium_g__Flavisolibacter
ME4	OTU17352	k__norank_d__Bacteria	p__Proteobacteria	c__Gammaproteobacteria	o__Burkholderiales	f__Nitrosomonadaceae	g__Ellin6067	s__uncultured_delta_proteobacterium_g__Ellin6067
ME4	OTU17359	k__norank_d__Bacteria	p__Firmicutes	c__Bacilli	o__Bacillales	f__Bacillaceae	g__Bacillus	s__Bacillus_safensis
ME4	OTU17363	k__norank_d__Bacteria	p__Bacteroidota	c__Bacteroidia	o__Cytophagales	f__Microscillaceae	g__norank_f__Microscillaceae	s__uncultured_soil_bacterium_f__Microscillaceae
ME4	OTU17369	k__norank_d__Bacteria	p__Bacteroidota	c__Bacteroidia	o__Chitinophagales	f__Chitinophagaceae	g__Flavitalea	s__unclassified_g__Flavitalea
ME4	OTU17386	k__norank_d__Bacteria	p__Bacteroidota	c__Bacteroidia	o__Chitinophagales	f__Chitinophagaceae	g__Flavisolibacter	s__uncultured_bacterium_g__Flavisolibacter
ME4	OTU17415	k__norank_d__Bacteria	p__Chloroflexi	c__Anaerolineae	o__SBR1031	f__norank_o__SBR1031	g__norank_o__SBR1031	s__uncultured_bacterium_o__SBR1031
ME4	OTU17439	k__norank_d__Bacteria	p__Proteobacteria	c__Alphaproteobacteria	o__Sphingomonadales	f__Sphingomonadaceae	g__Sphingomonas	s__unclassified_g__Sphingomonas
ME4	OTU17442	k__norank_d__Bacteria	p__Proteobacteria	c__Alphaproteobacteria	o__Rhizobiales	f__Devosiaceae	g__Devosia	s__unclassified_g__Devosia
ME4	OTU17537	k__norank_d__Bacteria	p__Proteobacteria	c__Gammaproteobacteria	o__Burkholderiales	f__Comamonadaceae	g__Ramlibacter	s__unclassified_g__Ramlibacter
ME4	OTU17561	k__norank_d__Bacteria	p__Proteobacteria	c__Alphaproteobacteria	o__Sphingomonadales	f__Sphingomonadaceae	g__Sphingoaurantiacus	s__uncultured_bacterium_g__Sphingoaurantiacus
ME4	OTU17594	k__norank_d__Bacteria	p__RCP2-54	c__norank_p__RCP2-54	o__norank_p__RCP2-54	f__norank_p__RCP2-54	g__norank_p__RCP2-54	s__uncultured_delta_proteobacterium_p__RCP2-54
ME4	OTU17595	k__norank_d__Bacteria	p__Gemmatimonadota	c__S0134_terrestrial_group	o__norank_c__S0134_terrestrial_group	f__norank_c__S0134_terrestrial_group	g__norank_c__S0134_terrestrial_group	s__uncultured_Gemmatimonadetes_bacterium_c__S0134_terrestrial_group
ME4	OTU17622	k__norank_d__Bacteria	p__Proteobacteria	c__Gammaproteobacteria	o__Cellvibrionales	f__Cellvibrionaceae	g__norank_f__Cellvibrionaceae	s__uncultured_bacterium_f__Cellvibrionaceae
ME4	OTU17644	k__norank_d__Bacteria	p__Firmicutes	c__Bacilli	o__Bacillales	f__Bacillaceae	g__Fictibacillus	s__Fictibacillus_arsenicus
ME4	OTU17666	k__norank_d__Bacteria	p__Bdellovibrionota	c__Bdellovibrionia	o__Bdellovibrionales	f__Bdellovibrionaceae	g__Bdellovibrio	s__uncultured_bacterium_g__Bdellovibrio
ME4	OTU17676	k__norank_d__Bacteria	p__Acidobacteriota	c__Acidobacteriae	o__Bryobacterales	f__Bryobacteraceae	g__Bryobacter	s__unclassified_g__Bryobacter
ME4	OTU17677	k__norank_d__Bacteria	p__Verrucomicrobiota	c__Verrucomicrobiae	o__Opitutales	f__Opitutaceae	g__Opitutus	s__metagenome_g__Opitutus
ME4	OTU17689	k__norank_d__Bacteria	p__Proteobacteria	c__Alphaproteobacteria	o__Elsterales	f__norank_o__Elsterales	g__norank_o__Elsterales	s__uncultured_bacterium_o__Elsterales
ME4	OTU17728	k__norank_d__Bacteria	p__Proteobacteria	c__Alphaproteobacteria	o__Rhizobiales	f__Xanthobacteraceae	g__Pseudorhodoplanes	s__uncultured_bacterium_g__Pseudorhodoplanes
ME4	OTU17756	k__norank_d__Bacteria	p__Proteobacteria	c__Alphaproteobacteria	o__Dongiales	f__Dongiaceae	g__Dongia	s__uncultured_bacterium_g__Dongia
ME4	OTU17961	k__norank_d__Bacteria	p__Proteobacteria	c__Gammaproteobacteria	o__Burkholderiales	f__Oxalobacteraceae	g__Massilia	s__Massilia_timonae
ME4	OTU18012	k__norank_d__Bacteria	p__Acidobacteriota	c__Blastocatellia	o__Blastocatellales	f__Blastocatellaceae	g__Stenotrophobacter	s__unclassified_g__Stenotrophobacter
ME4	OTU18044	k__norank_d__Bacteria	p__Proteobacteria	c__Gammaproteobacteria	o__Burkholderiales	f__Nitrosomonadaceae	g__MND1	s__unclassified_g__MND1
ME4	OTU18047	k__norank_d__Bacteria	p__Acidobacteriota	c__Acidobacteriae	o__Bryobacterales	f__Bryobacteraceae	g__Bryobacter	s__unclassified_g__Bryobacter
ME4	OTU18121	k__norank_d__Bacteria	p__Proteobacteria	c__Alphaproteobacteria	o__Rhizobiales	f__Hyphomicrobiaceae	g__Pedomicrobium	s__unclassified_g__Pedomicrobium
ME4	OTU18166	k__norank_d__Bacteria	p__Proteobacteria	c__Gammaproteobacteria	o__unclassified_c__Gammaproteobacteria	f__unclassified_c__Gammaproteobacteria	g__unclassified_c__Gammaproteobacteria	s__unclassified_c__Gammaproteobacteria
ME4	OTU18266	k__norank_d__Bacteria	p__Proteobacteria	c__Gammaproteobacteria	o__Gammaproteobacteria_Incertae_Sedis	f__unclassified_o__Gammaproteobacteria_Incertae_Sedis	g__Acidibacter	s__uncultured_proteobacterium_g__Acidibacter
ME4	OTU18295	k__norank_d__Bacteria	p__Chloroflexi	c__Anaerolineae	o__SBR1031	f__A4b	g__norank_f__A4b	s__metagenome_f__A4b
ME4	OTU18315	k__norank_d__Bacteria	p__Proteobacteria	c__Gammaproteobacteria	o__Steroidobacterales	f__Steroidobacteraceae	g__Steroidobacter	s__uncultured_bacterium_g__Steroidobacter
ME4	OTU18316	k__norank_d__Bacteria	p__Myxococcota	c__Polyangia	o__Polyangiales	f__BIrii41	g__norank_f__BIrii41	s__metagenome_f__BIrii41
ME4	OTU18344	k__norank_d__Bacteria	p__Bacteroidota	c__Bacteroidia	o__Cytophagales	f__Microscillaceae	g__norank_f__Microscillaceae	s__unclassified_g__norank_f__Microscillaceae
ME4	OTU18464	k__norank_d__Bacteria	p__Bacteroidota	c__Bacteroidia	o__Chitinophagales	f__Chitinophagaceae	g__Flavisolibacter	s__unclassified_g__Flavisolibacter
ME4	OTU18482	k__norank_d__Bacteria	p__Proteobacteria	c__Gammaproteobacteria	o__Burkholderiales	f__Nitrosomonadaceae	g__MND1	s__unclassified_g__MND1
ME4	OTU18509	k__norank_d__Bacteria	p__Myxococcota	c__Polyangia	o__Polyangiales	f__Polyangiaceae	g__Pajaroellobacter	s__unclassified_g__Pajaroellobacter
ME4	OTU18578	k__norank_d__Bacteria	p__Proteobacteria	c__Alphaproteobacteria	o__Caulobacterales	f__Caulobacteraceae	g__Phenylobacterium	s__metagenome_g__Phenylobacterium
ME4	OTU18613	k__norank_d__Bacteria	p__Myxococcota	c__Polyangia	o__Haliangiales	f__Haliangiaceae	g__Haliangium	s__unclassified_g__Haliangium
ME4	OTU18633	k__norank_d__Bacteria	p__Proteobacteria	c__Gammaproteobacteria	o__CCD24	f__norank_o__CCD24	g__norank_o__CCD24	s__uncultured_bacterium_o__CCD24
ME4	OTU18647	k__norank_d__Bacteria	p__Proteobacteria	c__Gammaproteobacteria	o__Steroidobacterales	f__Steroidobacteraceae	g__Steroidobacter	s__uncultured_bacterium_g__Steroidobacter
ME4	OTU18676	k__norank_d__Bacteria	p__Proteobacteria	c__Gammaproteobacteria	o__Burkholderiales	f__Comamonadaceae	g__unclassified_f__Comamonadaceae	s__unclassified_f__Comamonadaceae
ME4	OTU18689	k__norank_d__Bacteria	p__Actinobacteriota	c__Acidimicrobiia	o__Microtrichales	f__unclassified_o__Microtrichales	g__unclassified_o__Microtrichales	s__unclassified_o__Microtrichales
ME4	OTU18699	k__norank_d__Bacteria	p__Proteobacteria	c__Alphaproteobacteria	o__Rhizobiales	f__Xanthobacteraceae	g__Bradyrhizobium	s__Bradyrhizobium_elkanii_g__Bradyrhizobium
ME4	OTU18716	k__norank_d__Bacteria	p__Firmicutes	c__Bacilli	o__Bacillales	f__Bacillaceae	g__Bacillus	s__Bacillus_aquimaris
ME4	OTU18726	k__norank_d__Bacteria	p__Proteobacteria	c__Alphaproteobacteria	o__Rhizobiales	f__Xanthobacteraceae	g__Pseudolabrys	s__uncultured_bacterium_g__Pseudolabrys
ME4	OTU18735	k__norank_d__Bacteria	p__Proteobacteria	c__Gammaproteobacteria	o__Burkholderiales	f__Comamonadaceae	g__Ramlibacter	s__unclassified_g__Ramlibacter
ME4	OTU18747	k__norank_d__Bacteria	p__Myxococcota	c__Myxococcia	o__Myxococcales	f__Myxococcaceae	g__norank_f__Myxococcaceae	s__uncultured_bacterium_f__Myxococcaceae
ME4	OTU18759	k__norank_d__Bacteria	p__Actinobacteriota	c__Thermoleophilia	o__Gaiellales	f__Gaiellaceae	g__Gaiella	s__uncultured_actinobacterium_g__Gaiella
ME4	OTU20833	k__norank_d__Bacteria	p__Proteobacteria	c__Gammaproteobacteria	o__Burkholderiales	f__Nitrosomonadaceae	g__MND1	s__uncultured_Burkholderiaceae_bacterium_g__MND1
ME4	OTU21164	k__norank_d__Bacteria	p__Proteobacteria	c__Alphaproteobacteria	o__Rhizobiales	f__Devosiaceae	g__Devosia	s__unclassified_g__Devosia
ME4	OTU21238	k__norank_d__Bacteria	p__Proteobacteria	c__Alphaproteobacteria	o__Rhodobacterales	f__Rhodobacteraceae	g__Silicimonas	s__unclassified_g__Silicimonas
ME4	OTU21239	k__norank_d__Bacteria	p__Proteobacteria	c__Alphaproteobacteria	o__Rhodobacterales	f__Rhodobacteraceae	g__unclassified_f__Rhodobacteraceae	s__unclassified_f__Rhodobacteraceae
ME4	OTU21457	k__norank_d__Bacteria	p__Bacteroidota	c__Bacteroidia	o__Chitinophagales	f__Saprospiraceae	g__unclassified_f__Saprospiraceae	s__unclassified_f__Saprospiraceae
ME4	OTU21460	k__norank_d__Bacteria	p__Gemmatimonadota	c__PAUC43f_marine_benthic_group	o__norank_c__PAUC43f_marine_benthic_group	f__norank_c__PAUC43f_marine_benthic_group	g__norank_c__PAUC43f_marine_benthic_group	s__uncultured_bacterium_c__PAUC43f_marine_benthic_group
ME4	OTU21521	k__norank_d__Bacteria	p__Proteobacteria	c__Alphaproteobacteria	o__Rhizobiales	f__Devosiaceae	g__Cucumibacter	s__uncultured_bacterium_g__Cucumibacter
ME4	OTU21578	k__norank_d__Bacteria	p__Proteobacteria	c__Gammaproteobacteria	o__unclassified_c__Gammaproteobacteria	f__unclassified_c__Gammaproteobacteria	g__unclassified_c__Gammaproteobacteria	s__unclassified_c__Gammaproteobacteria
ME4	OTU21820	k__norank_d__Bacteria	p__Bacteroidota	c__Rhodothermia	o__Rhodothermales	f__Rhodothermaceae	g__norank_f__Rhodothermaceae	s__uncultured_bacterium_f__Rhodothermaceae
ME4	OTU21846	k__norank_d__Bacteria	p__SAR324_cladeMarine_group_B	c__norank_p__SAR324_cladeMarine_group_B	o__norank_p__SAR324_cladeMarine_group_B	f__norank_p__SAR324_cladeMarine_group_B	g__norank_p__SAR324_cladeMarine_group_B	s__unclassified_g__norank_p__SAR324_cladeMarine_group_B
ME5	OTU557	k__norank_d__Bacteria	p__Actinobacteriota	c__Actinobacteria	o__Glycomycetales	f__Glycomycetaceae	g__Glycomyces	s__Glycomyces_anabasis
ME5	OTU593	k__norank_d__Bacteria	p__Proteobacteria	c__Alphaproteobacteria	o__Rhizobiales	f__norank_o__Rhizobiales	g__norank_o__Rhizobiales	s__uncultured_endolithic_bacterium_o__Rhizobiales
ME5	OTU631	k__norank_d__Bacteria	p__Acidobacteriota	c__Blastocatellia	o__Blastocatellales	f__Blastocatellaceae	g__unclassified_f__Blastocatellaceae	s__unclassified_f__Blastocatellaceae
ME5	OTU651	k__norank_d__Bacteria	p__Gemmatimonadota	c__Longimicrobia	o__Longimicrobiales	f__Longimicrobiaceae	g__norank_f__Longimicrobiaceae	s__uncultured_bacterium_f__Longimicrobiaceae
ME5	OTU655	k__norank_d__Bacteria	p__Acidobacteriota	c__Holophagae	o__Subgroup_7	f__norank_o__Subgroup_7	g__norank_o__Subgroup_7	s__unclassified_g__norank_o__Subgroup_7
ME5	OTU700	k__norank_d__Bacteria	p__Proteobacteria	c__Alphaproteobacteria	o__Rhodobacterales	f__Rhodobacteraceae	g__unclassified_f__Rhodobacteraceae	s__unclassified_f__Rhodobacteraceae
ME5	OTU762	k__norank_d__Bacteria	p__Bdellovibrionota	c__Bdellovibrionia	o__Bdellovibrionales	f__Bdellovibrionaceae	g__Bdellovibrio	s__uncultured_bacterium_g__Bdellovibrio
ME5	OTU795	k__norank_d__Bacteria	p__Actinobacteriota	c__Rubrobacteria	o__Rubrobacterales	f__Rubrobacteriaceae	g__Rubrobacter	s__Rubrobacter_sp._CBF_L56
ME5	OTU840	k__norank_d__Bacteria	p__Chloroflexi	c__Chloroflexia	o__Thermomicrobiales	f__JG30-KF-CM45	g__norank_f__JG30-KF-CM45	s__uncultured_bacterium_f__JG30-KF-CM45
ME5	OTU936	k__norank_d__Bacteria	p__Chloroflexi	c__OLB14	o__norank_c__OLB14	f__norank_c__OLB14	g__norank_c__OLB14	s__uncultured_bacterium_c__OLB14
ME5	OTU1050	k__norank_d__Bacteria	p__Patescibacteria	c__Saccharimonadia	o__Saccharimonadales	f__LWQ8	g__norank_f__LWQ8	s__uncultured_bacterium_f__LWQ8
ME5	OTU1073	k__norank_d__Bacteria	p__Actinobacteriota	c__Actinobacteria	o__Pseudonocardiales	f__Pseudonocardiaceae	g__Amycolatopsis	s__uncultured_bacterium_g__Amycolatopsis
ME5	OTU1084	k__norank_d__Bacteria	p__Gemmatimonadota	c__Gemmatimonadetes	o__Gemmatimonadales	f__Gemmatimonadaceae	g__norank_f__Gemmatimonadaceae	s__uncultured_Gemmatimonas_sp._f__Gemmatimonadaceae
ME5	OTU1104	k__norank_d__Bacteria	p__Bacteroidota	c__Bacteroidia	o__Cytophagales	f__Cyclobacteriaceae	g__Tunicatimonas	s__uncultured_bacterium_g__Tunicatimonas
ME5	OTU1124	k__norank_d__Bacteria	p__Gemmatimonadota	c__S0134_terrestrial_group	o__norank_c__S0134_terrestrial_group	f__norank_c__S0134_terrestrial_group	g__norank_c__S0134_terrestrial_group	s__uncultured_bacterium_c__S0134_terrestrial_group
ME5	OTU1411	k__norank_d__Bacteria	p__WPS-2	c__norank_p__WPS-2	o__norank_p__WPS-2	f__norank_p__WPS-2	g__norank_p__WPS-2	s__Burkholderiales_bacterium_Beta_02
ME5	OTU1917	k__norank_d__Bacteria	p__Gemmatimonadota	c__Longimicrobia	o__Longimicrobiales	f__Longimicrobiaceae	g__YC-ZSS-LKJ147	s__uncultured_bacterium_g__YC-ZSS-LKJ147
ME5	OTU1957	k__norank_d__Bacteria	p__Proteobacteria	c__Alphaproteobacteria	o__Rhodobacterales	f__Rhodobacteraceae	g__unclassified_f__Rhodobacteraceae	s__unclassified_f__Rhodobacteraceae
ME5	OTU1976	k__norank_d__Bacteria	p__Proteobacteria	c__Alphaproteobacteria	o__Rhodobacterales	f__Rhodobacteraceae	g__Rubellimicrobium	s__uncultured_bacterium_g__Rubellimicrobium
ME5	OTU2193	k__norank_d__Bacteria	p__Gemmatimonadota	c__Gemmatimonadetes	o__Gemmatimonadales	f__Gemmatimonadaceae	g__Gemmatimonas	s__uncultured_bacterium_g__Gemmatimonas
ME5	OTU2297	k__norank_d__Bacteria	p__Chloroflexi	c__Anaerolineae	o__Caldilineales	f__Caldilineaceae	g__norank_f__Caldilineaceae	s__unclassified_g__norank_f__Caldilineaceae
ME5	OTU2362	k__norank_d__Bacteria	p__Chloroflexi	c__TK10	o__norank_c__TK10	f__norank_c__TK10	g__norank_c__TK10	s__unclassified_g__norank_c__TK10
ME5	OTU2422	k__norank_d__Bacteria	p__Gemmatimonadota	c__Longimicrobia	o__Longimicrobiales	f__Longimicrobiaceae	g__norank_f__Longimicrobiaceae	s__uncultured_bacterium_f__Longimicrobiaceae
ME5	OTU2523	k__norank_d__Bacteria	p__Gemmatimonadota	c__Longimicrobia	o__Longimicrobiales	f__Longimicrobiaceae	g__norank_f__Longimicrobiaceae	s__unclassified_g__norank_f__Longimicrobiaceae
ME5	OTU2572	k__norank_d__Bacteria	p__Actinobacteriota	c__Acidimicrobiia	o__Actinomarinales	f__norank_o__Actinomarinales	g__norank_o__Actinomarinales	s__uncultured_Actinomycetales_bacterium_o__Actinomarinales
ME5	OTU2693	k__norank_d__Bacteria	p__Gemmatimonadota	c__Longimicrobia	o__Longimicrobiales	f__Longimicrobiaceae	g__norank_f__Longimicrobiaceae	s__uncultured_bacterium_f__Longimicrobiaceae
ME5	OTU5999	k__norank_d__Bacteria	p__Gemmatimonadota	c__S0134_terrestrial_group	o__norank_c__S0134_terrestrial_group	f__norank_c__S0134_terrestrial_group	g__norank_c__S0134_terrestrial_group	s__uncultured_Gemmatimonadetes_bacterium_c__S0134_terrestrial_group
ME5	OTU6803	k__norank_d__Bacteria	p__Acidobacteriota	c__Blastocatellia	o__Blastocatellales	f__Blastocatellaceae	g__Aridibacter	s__uncultured_bacterium_g__Aridibacter
ME5	OTU7093	k__norank_d__Bacteria	p__Proteobacteria	c__Gammaproteobacteria	o__Burkholderiales	f__Oxalobacteraceae	g__unclassified_f__Oxalobacteraceae	s__unclassified_f__Oxalobacteraceae
ME5	OTU7236	k__norank_d__Bacteria	p__Patescibacteria	c__Saccharimonadia	o__Saccharimonadales	f__Saccharimonadaceae	g__TM7a	s__uncultured_bacterium_g__TM7a
ME5	OTU8061	k__norank_d__Bacteria	p__Acidobacteriota	c__Vicinamibacteria	o__Vicinamibacterales	f__Vicinamibacteraceae	g__norank_f__Vicinamibacteraceae	s__unclassified_g__norank_f__Vicinamibacteraceae
ME5	OTU8124	k__norank_d__Bacteria	p__Chloroflexi	c__N9D0	o__norank_c__N9D0	f__norank_c__N9D0	g__norank_c__N9D0	s__uncultured_bacterium_c__N9D0
ME5	OTU8152	k__norank_d__Bacteria	p__Chloroflexi	c__Anaerolineae	o__SBR1031	f__norank_o__SBR1031	g__norank_o__SBR1031	s__uncultured_soil_bacterium_o__SBR1031
ME5	OTU8155	k__norank_d__Bacteria	p__Chloroflexi	c__Chloroflexia	o__Thermomicrobiales	f__JG30-KF-CM45	g__norank_f__JG30-KF-CM45	s__uncultured_bacterium_f__JG30-KF-CM45
ME5	OTU8180	k__norank_d__Bacteria	p__Actinobacteriota	c__Actinobacteria	o__Propionibacteriales	f__Propionibacteriaceae	g__unclassified_f__Propionibacteriaceae	s__unclassified_f__Propionibacteriaceae
ME5	OTU8198	k__norank_d__Bacteria	p__Chloroflexi	c__TK10	o__norank_c__TK10	f__norank_c__TK10	g__norank_c__TK10	s__unclassified_g__norank_c__TK10
ME5	OTU8332	k__norank_d__Bacteria	p__Myxococcota	c__Myxococcia	o__Myxococcales	f__Myxococcaceae	g__unclassified_f__Myxococcaceae	s__unclassified_f__Myxococcaceae
ME5	OTU8493	k__norank_d__Bacteria	p__Verrucomicrobiota	c__Verrucomicrobiae	o__Pedosphaerales	f__Pedosphaeraceae	g__norank_f__Pedosphaeraceae	s__uncultured_soil_bacterium_f__Pedosphaeraceae
ME5	OTU8634	k__norank_d__Bacteria	p__Chloroflexi	c__Chloroflexia	o__Thermomicrobiales	f__JG30-KF-CM45	g__norank_f__JG30-KF-CM45	s__uncultured_bacterium_f__JG30-KF-CM45
ME5	OTU8637	k__norank_d__Bacteria	p__Chloroflexi	c__Chloroflexia	o__Thermomicrobiales	f__Thermomicrobiaceae	g__Nitrolancea	s__uncultured_bacterium_g__Nitrolancea
ME5	OTU8799	k__norank_d__Bacteria	p__Patescibacteria	c__Saccharimonadia	o__Saccharimonadales	f__norank_o__Saccharimonadales	g__norank_o__Saccharimonadales	s__unclassified_g__norank_o__Saccharimonadales
ME5	OTU11817	k__norank_d__Bacteria	p__Sumerlaeota	c__Sumerlaeia	o__Sumerlaeales	f__Sumerlaeaceae	g__Sumerlaea	s__uncultured_Acidobacteria_bacterium_g__Sumerlaea
ME5	OTU11873	k__norank_d__Bacteria	p__Acidobacteriota	c__Holophagae	o__Subgroup_7	f__norank_o__Subgroup_7	g__norank_o__Subgroup_7	s__unclassified_g__norank_o__Subgroup_7
ME5	OTU12035	k__norank_d__Bacteria	p__Chloroflexi	c__Anaerolineae	o__SBR1031	f__A4b	g__norank_f__A4b	s__uncultured_bacterium_f__A4b
ME5	OTU12048	k__norank_d__Bacteria	p__Verrucomicrobiota	c__Verrucomicrobiae	o__Chthoniobacterales	f__Chthoniobacteraceae	g__Chthoniobacter	s__uncultured_bacterium_g__Chthoniobacter
ME5	OTU12709	k__norank_d__Bacteria	p__Actinobacteriota	c__Actinobacteria	o__Frankiales	f__Geodermatophilaceae	g__Blastococcus	s__Blastococcus_saxobsidens
ME5	OTU12846	k__norank_d__Bacteria	p__Verrucomicrobiota	c__Verrucomicrobiae	o__Opitutales	f__Opitutaceae	g__unclassified_f__Opitutaceae	s__unclassified_f__Opitutaceae
ME5	OTU13331	k__norank_d__Bacteria	p__Chloroflexi	c__Anaerolineae	o__SBR1031	f__A4b	g__norank_f__A4b	s__metagenome_f__A4b
ME5	OTU13742	k__norank_d__Bacteria	p__Acidobacteriota	c__Holophagae	o__Subgroup_7	f__norank_o__Subgroup_7	g__norank_o__Subgroup_7	s__unclassified_g__norank_o__Subgroup_7
ME5	OTU14293	k__norank_d__Bacteria	p__Verrucomicrobiota	c__Verrucomicrobiae	o__Chthoniobacterales	f__Chthoniobacteraceae	g__Chthoniobacter	s__uncultured_bacterium_g__Chthoniobacter
ME5	OTU17385	k__norank_d__Bacteria	p__Acidobacteriota	c__Acidobacteriae	o__unclassified_c__Acidobacteriae	f__unclassified_c__Acidobacteriae	g__unclassified_c__Acidobacteriae	s__unclassified_c__Acidobacteriae
ME5	OTU17402	k__norank_d__Bacteria	p__Actinobacteriota	c__Thermoleophilia	o__Gaiellales	f__Gaiellaceae	g__Gaiella	s__uncultured_bacterium_g__Gaiella
ME5	OTU17451	k__norank_d__Bacteria	p__Acidobacteriota	c__Blastocatellia	o__Blastocatellales	f__Blastocatellaceae	g__unclassified_f__Blastocatellaceae	s__unclassified_f__Blastocatellaceae
ME5	OTU17496	k__norank_d__Bacteria	p__Patescibacteria	c__Saccharimonadia	o__Saccharimonadales	f__norank_o__Saccharimonadales	g__norank_o__Saccharimonadales	s__unclassified_g__norank_o__Saccharimonadales
ME5	OTU17532	k__norank_d__Bacteria	p__Actinobacteriota	c__Acidimicrobiia	o__norank_c__Acidimicrobiia	f__norank_c__Acidimicrobiia	g__norank_c__Acidimicrobiia	s__unclassified_g__norank_c__Acidimicrobiia
ME5	OTU17612	k__norank_d__Bacteria	p__Actinobacteriota	c__Acidimicrobiia	o__norank_c__Acidimicrobiia	f__norank_c__Acidimicrobiia	g__norank_c__Acidimicrobiia	s__uncultured_actinobacterium_c__Acidimicrobiia
ME5	OTU17710	k__norank_d__Bacteria	p__Acidobacteriota	c__Acidobacteriae	o__Bryobacterales	f__Bryobacteraceae	g__Bryobacter	s__unclassified_g__Bryobacter
ME5	OTU17757	k__norank_d__Bacteria	p__Proteobacteria	c__Gammaproteobacteria	o__Burkholderiales	f__Comamonadaceae	g__Ramlibacter	s__unclassified_g__Ramlibacter
ME5	OTU17810	k__norank_d__Bacteria	p__Chloroflexi	c__JG30-KF-CM66	o__norank_c__JG30-KF-CM66	f__norank_c__JG30-KF-CM66	g__norank_c__JG30-KF-CM66	s__uncultured_bacterium_c__JG30-KF-CM66
ME5	OTU17817	k__norank_d__Bacteria	p__Firmicutes	c__Clostridia	o__Peptostreptococcales-Tissierellales	f__Peptostreptococcaceae	g__Sporacetigenium	s__uncultured_bacterium_g__Sporacetigenium
ME5	OTU17822	k__norank_d__Bacteria	p__Chloroflexi	c__Chloroflexia	o__Thermomicrobiales	f__JG30-KF-CM45	g__norank_f__JG30-KF-CM45	s__uncultured_bacterium_f__JG30-KF-CM45
ME5	OTU17852	k__norank_d__Bacteria	p__Acidobacteriota	c__Blastocatellia	o__Blastocatellales	f__Blastocatellaceae	g__unclassified_f__Blastocatellaceae	s__unclassified_f__Blastocatellaceae
ME5	OTU17881	k__norank_d__Bacteria	p__Bacteroidota	c__Bacteroidia	o__Chitinophagales	f__Chitinophagaceae	g__Edaphobaculum	s__uncultured_soil_bacterium_g__Edaphobaculum
ME5	OTU18014	k__norank_d__Bacteria	p__Proteobacteria	c__Gammaproteobacteria	o__KI89A_clade	f__norank_o__KI89A_clade	g__norank_o__KI89A_clade	s__unclassified_g__norank_o__KI89A_clade
ME5	OTU18038	k__norank_d__Bacteria	p__Chloroflexi	c__Anaerolineae	o__Ardenticatenales	f__Ardenticatenaceae	g__norank_f__Ardenticatenaceae	s__uncultured_bacterium_f__Ardenticatenaceae
ME5	OTU18172	k__norank_d__Bacteria	p__Proteobacteria	c__Alphaproteobacteria	o__Acetobacterales	f__Acetobacteraceae	g__Roseomonas	s__uncultured_bacterium_g__Roseomonas
ME5	OTU18246	k__norank_d__Bacteria	p__Proteobacteria	c__Alphaproteobacteria	o__unclassified_c__Alphaproteobacteria	f__unclassified_c__Alphaproteobacteria	g__unclassified_c__Alphaproteobacteria	s__unclassified_c__Alphaproteobacteria
ME5	OTU18259	k__norank_d__Bacteria	p__Entotheonellaeota	c__Entotheonellia	o__Entotheonellales	f__Entotheonellaceae	g__Candidatus_Entotheonella	s__unclassified_g__Candidatus_Entotheonella
ME5	OTU18282	k__norank_d__Bacteria	p__Actinobacteriota	c__Thermoleophilia	o__Solirubrobacterales	f__67-14	g__norank_f__67-14	s__uncultured_actinobacterium_f__67-14
ME5	OTU18349	k__norank_d__Bacteria	p__Chloroflexi	c__Chloroflexia	o__Thermomicrobiales	f__JG30-KF-CM45	g__norank_f__JG30-KF-CM45	s__uncultured_bacterium_f__JG30-KF-CM45
ME5	OTU18372	k__norank_d__Bacteria	p__Gemmatimonadota	c__Longimicrobia	o__Longimicrobiales	f__Longimicrobiaceae	g__YC-ZSS-LKJ147	s__unclassified_g__YC-ZSS-LKJ147
ME5	OTU18396	k__norank_d__Bacteria	p__Firmicutes	c__Bacilli	o__Bacillales	f__Bacillaceae	g__Halobacillus	s__unclassified_g__Halobacillus
ME5	OTU18458	k__norank_d__Bacteria	p__Sumerlaeota	c__Sumerlaeia	o__Sumerlaeales	f__Sumerlaeaceae	g__Sumerlaea	s__uncultured_bacterium_g__Sumerlaea
ME5	OTU18632	k__norank_d__Bacteria	p__Proteobacteria	c__Alphaproteobacteria	o__Sphingomonadales	f__Sphingomonadaceae	g__Sphingomonas	s__unclassified_g__Sphingomonas
ME5	OTU18766	k__norank_d__Bacteria	p__Actinobacteriota	c__Acidimicrobiia	o__norank_c__Acidimicrobiia	f__norank_c__Acidimicrobiia	g__norank_c__Acidimicrobiia	s__unclassified_g__norank_c__Acidimicrobiia
ME5	OTU18810	k__norank_d__Bacteria	p__Acidobacteriota	c__Blastocatellia	o__Blastocatellales	f__Blastocatellaceae	g__Blastocatella	s__uncultured_Acidobacteria_bacterium_g__Blastocatella
ME5	OTU19428	k__norank_d__Bacteria	p__Bacteroidota	c__Bacteroidia	o__Sphingobacteriales	f__env.OPS_17	g__norank_f__env.OPS_17	s__uncultured_Alistipes_sp.
ME5	OTU19452	k__norank_d__Bacteria	p__Actinobacteriota	c__Actinobacteria	o__Frankiales	f__Geodermatophilaceae	g__Blastococcus	s__unclassified_g__Blastococcus
ME5	OTU19547	k__norank_d__Bacteria	p__Bacteroidota	c__Bacteroidia	o__Cytophagales	f__Hymenobacteraceae	g__Rufibacter	s__unclassified_g__Rufibacter
ME5	OTU19554	k__norank_d__Bacteria	p__Chloroflexi	c__Chloroflexia	o__Thermomicrobiales	f__AKYG1722	g__norank_f__AKYG1722	s__uncultured_Chloroflexi_bacterium_f__AKYG1722
ME5	OTU20943	k__norank_d__Bacteria	p__Chloroflexi	c__Anaerolineae	o__Caldilineales	f__Caldilineaceae	g__norank_f__Caldilineaceae	s__uncultured_soil_bacterium_f__Caldilineaceae
ME5	OTU22092	k__norank_d__Bacteria	p__Patescibacteria	c__Saccharimonadia	o__Saccharimonadales	f__norank_o__Saccharimonadales	g__norank_o__Saccharimonadales	s__uncultured_Candidatus_Saccharibacteria_bacterium_o__Saccharimonadales
ME5	OTU22854	k__norank_d__Bacteria	p__Gemmatimonadota	c__Longimicrobia	o__Longimicrobiales	f__Longimicrobiaceae	g__norank_f__Longimicrobiaceae	s__uncultured_prokaryote_f__Longimicrobiaceae
ME5	OTU23473	k__norank_d__Bacteria	p__Proteobacteria	c__Alphaproteobacteria	o__Rhizobiales	f__Devosiaceae	g__unclassified_f__Devosiaceae	s__unclassified_f__Devosiaceae
ME5	OTU24279	k__norank_d__Bacteria	p__Bacteroidota	c__Bacteroidia	o__Cytophagales	f__Cyclobacteriaceae	g__Catalinimonas	s__unclassified_g__Catalinimonas
ME5	OTU24610	k__norank_d__Bacteria	p__Acidobacteriota	c__Vicinamibacteria	o__Vicinamibacterales	f__Vicinamibacteraceae	g__norank_f__Vicinamibacteraceae	s__uncultured_bacterium_f__Vicinamibacteraceae
ME5	OTU24630	k__norank_d__Bacteria	p__Chloroflexi	c__Anaerolineae	o__SBR1031	f__A4b	g__norank_f__A4b	s__uncultured_bacterium_f__A4b
ME5	OTU24634	k__norank_d__Bacteria	p__Bacteroidota	c__Bacteroidia	o__Cytophagales	f__Cytophagaceae	g__Sporocytophaga	s__unclassified_g__Sporocytophaga
ME5	OTU24668	k__norank_d__Bacteria	p__Acidobacteriota	c__Blastocatellia	o__Blastocatellales	f__Blastocatellaceae	g__unclassified_f__Blastocatellaceae	s__unclassified_f__Blastocatellaceae
ME5	OTU24832	k__norank_d__Bacteria	p__Acidobacteriota	c__Vicinamibacteria	o__Vicinamibacterales	f__norank_o__Vicinamibacterales	g__norank_o__Vicinamibacterales	s__unclassified_g__norank_o__Vicinamibacterales
ME5	OTU24975	k__norank_d__Bacteria	p__Chloroflexi	c__Anaerolineae	o__SBR1031	f__A4b	g__norank_f__A4b	s__uncultured_Chloroflexi_bacterium_f__A4b
ME5	OTU25022	k__norank_d__Bacteria	p__Patescibacteria	c__Saccharimonadia	o__Saccharimonadales	f__Saccharimonadaceae	g__TM7a	s__uncultured_bacterium_g__TM7a
ME5	OTU25502	k__norank_d__Bacteria	p__Proteobacteria	c__Gammaproteobacteria	o__Burkholderiales	f__Oxalobacteraceae	g__Noviherbaspirillum	s__uncultured_bacterium_g__Noviherbaspirillum
ME5	OTU25913	k__norank_d__Bacteria	p__Bacteroidota	c__Bacteroidia	o__Cytophagales	f__Hymenobacteraceae	g__Pontibacter	s__uncultured_Bacteroidetes_bacterium_g__Pontibacter
ME5	OTU25950	k__norank_d__Bacteria	p__Actinobacteriota	c__Actinobacteria	o__Glycomycetales	f__Glycomycetaceae	g__Glycomyces	s__unclassified_g__Glycomyces
ME5	OTU25959	k__norank_d__Bacteria	p__Patescibacteria	c__Saccharimonadia	o__Saccharimonadales	f__norank_o__Saccharimonadales	g__norank_o__Saccharimonadales	s__unclassified_g__norank_o__Saccharimonadales
ME5	OTU25980	k__norank_d__Bacteria	p__Proteobacteria	c__Alphaproteobacteria	o__Defluviicoccales	f__Defluviicoccaceae	g__Defluviicoccus	s__uncultured_bacterium_g__Defluviicoccus
ME5	OTU26010	k__norank_d__Bacteria	p__Gemmatimonadota	c__Gemmatimonadetes	o__Gemmatimonadales	f__Gemmatimonadaceae	g__Gemmatimonas	s__uncultured_bacterium_g__Gemmatimonas
ME5	OTU26030	k__norank_d__Bacteria	p__Acidobacteriota	c__Holophagae	o__Subgroup_7	f__norank_o__Subgroup_7	g__norank_o__Subgroup_7	s__unclassified_g__norank_o__Subgroup_7
ME5	OTU26041	k__norank_d__Bacteria	p__Gemmatimonadota	c__Longimicrobia	o__Longimicrobiales	f__Longimicrobiaceae	g__norank_f__Longimicrobiaceae	s__uncultured_bacterium_f__Longimicrobiaceae
ME5	OTU26057	k__norank_d__Bacteria	p__Patescibacteria	c__Saccharimonadia	o__Saccharimonadales	f__LWQ8	g__norank_f__LWQ8	s__uncultured_bacterium_f__LWQ8
ME5	OTU26087	k__norank_d__Bacteria	p__Actinobacteriota	c__Rubrobacteria	o__Rubrobacterales	f__Rubrobacteriaceae	g__Rubrobacter	s__uncultured_actinobacterium_g__Rubrobacter
ME5	OTU26090	k__norank_d__Bacteria	p__Gemmatimonadota	c__S0134_terrestrial_group	o__norank_c__S0134_terrestrial_group	f__norank_c__S0134_terrestrial_group	g__norank_c__S0134_terrestrial_group	s__unclassified_g__norank_c__S0134_terrestrial_group
ME5	OTU26135	k__norank_d__Bacteria	p__Proteobacteria	c__Alphaproteobacteria	o__Defluviicoccales	f__Defluviicoccaceae	g__Defluviicoccus	s__uncultured_bacterium_g__Defluviicoccus
ME5	OTU26204	k__norank_d__Bacteria	p__Actinobacteriota	c__Acidimicrobiia	o__norank_c__Acidimicrobiia	f__norank_c__Acidimicrobiia	g__norank_c__Acidimicrobiia	s__uncultured_soil_bacterium_c__Acidimicrobiia
ME5	OTU26352	k__norank_d__Bacteria	p__Gemmatimonadota	c__Longimicrobia	o__Longimicrobiales	f__Longimicrobiaceae	g__norank_f__Longimicrobiaceae	s__uncultured_bacterium_f__Longimicrobiaceae
ME5	OTU26395	k__norank_d__Bacteria	p__Bacteroidota	c__Rhodothermia	o__Rhodothermales	f__Rhodothermaceae	g__norank_f__Rhodothermaceae	s__unclassified_g__norank_f__Rhodothermaceae
ME6	OTU597	k__norank_d__Bacteria	p__Proteobacteria	c__Gammaproteobacteria	o__Nitrosococcales	f__Nitrosococcaceae	g__Nitrosococcus	s__Nitrosococcus_halophilus_Nc_4
ME6	OTU2165	k__norank_d__Bacteria	p__Firmicutes	c__Bacilli	o__Bacillales	f__Bacillaceae	g__Saliterribacillus	s__Saliterribacillus_persicus
ME7	OTU604	k__norank_d__Bacteria	p__Myxococcota	c__Polyangia	o__Haliangiales	f__Haliangiaceae	g__Haliangium	s__uncultured_bacterium_g__Haliangium
ME7	OTU8101	k__norank_d__Bacteria	p__Actinobacteriota	c__Acidimicrobiia	o__Actinomarinales	f__norank_o__Actinomarinales	g__norank_o__Actinomarinales	s__uncultured_Actinomycetales_bacterium_o__Actinomarinales
ME7	OTU21730	k__norank_d__Bacteria	p__Firmicutes	c__Bacilli	o__Bacillales	f__Bacillaceae	g__Piscibacillus	s__unclassified_g__Piscibacillus
ME7	OTU25786	k__norank_d__Bacteria	p__Proteobacteria	c__Gammaproteobacteria	o__Oceanospirillales	f__Halomonadaceae	g__Halomonas	s__Halomonas_nitritophilus
ME7	OTU25944	k__norank_d__Bacteria	p__Proteobacteria	c__Gammaproteobacteria	o__Oceanospirillales	f__Halomonadaceae	g__Halomonas	s__unclassified_g__Halomonas
ME8	OTU611	k__norank_d__Bacteria	p__Cyanobacteria	c__Vampirivibrionia	o__Obscuribacterales	f__Obscuribacteraceae	g__norank_f__Obscuribacteraceae	s__uncultured_bacterium_f__Obscuribacteraceae
ME8	OTU759	k__norank_d__Bacteria	p__Proteobacteria	c__Gammaproteobacteria	o__Burkholderiales	f__unclassified_o__Burkholderiales	g__unclassified_o__Burkholderiales	s__unclassified_o__Burkholderiales
ME8	OTU860	k__norank_d__Bacteria	p__Bacteroidota	c__Bacteroidia	o__Cytophagales	f__Microscillaceae	g__norank_f__Microscillaceae	s__uncultured_soil_bacterium_f__Microscillaceae
ME8	OTU1180	k__norank_d__Bacteria	p__Acidobacteriota	c__Vicinamibacteria	o__Vicinamibacterales	f__Vicinamibacteraceae	g__norank_f__Vicinamibacteraceae	s__unclassified_g__norank_f__Vicinamibacteraceae
ME8	OTU2344	k__norank_d__Bacteria	p__Acidobacteriota	c__Thermoanaerobaculia	o__Thermoanaerobaculales	f__Thermoanaerobaculaceae	g__Subgroup_10	s__unclassified_g__Subgroup_10
ME8	OTU5881	k__norank_d__Bacteria	p__Proteobacteria	c__Gammaproteobacteria	o__Burkholderiales	f__Nitrosomonadaceae	g__oc32	s__uncultured_bacterium_g__oc32
ME8	OTU8091	k__norank_d__Bacteria	p__Bacteroidota	c__Bacteroidia	o__Chitinophagales	f__Chitinophagaceae	g__Niastella	s__uncultured_bacterium_g__Niastella
ME8	OTU8251	k__norank_d__Bacteria	p__Patescibacteria	c__Saccharimonadia	o__Saccharimonadales	f__unclassified_o__Saccharimonadales	g__unclassified_o__Saccharimonadales	s__unclassified_o__Saccharimonadales
ME8	OTU8264	k__norank_d__Bacteria	p__Cyanobacteria	c__Cyanobacteriia	o__unclassified_c__Cyanobacteriia	f__unclassified_c__Cyanobacteriia	g__unclassified_c__Cyanobacteriia	s__unclassified_c__Cyanobacteriia
ME8	OTU8709	k__norank_d__Bacteria	p__Gemmatimonadota	c__Gemmatimonadetes	o__Gemmatimonadales	f__Gemmatimonadaceae	g__norank_f__Gemmatimonadaceae	s__uncultured_Gemmatimonadetes_bacterium_f__Gemmatimonadaceae
ME8	OTU8831	k__norank_d__Bacteria	p__Chloroflexi	c__Anaerolineae	o__SBR1031	f__A4b	g__norank_f__A4b	s__uncultured_bacterium_f__A4b
ME8	OTU11175	k__norank_d__Bacteria	p__Verrucomicrobiota	c__Verrucomicrobiae	o__Pedosphaerales	f__Pedosphaeraceae	g__norank_f__Pedosphaeraceae	s__uncultured_bacterium_f__Pedosphaeraceae
ME8	OTU11881	k__norank_d__Bacteria	p__Proteobacteria	c__Gammaproteobacteria	o__Burkholderiales	f__TRA3-20	g__norank_f__TRA3-20	s__unclassified_g__norank_f__TRA3-20
ME8	OTU12345	k__norank_d__Bacteria	p__Verrucomicrobiota	c__Verrucomicrobiae	o__Pedosphaerales	f__Pedosphaeraceae	g__Ellin517	s__uncultured_bacterium_g__Ellin517
ME8	OTU12347	k__norank_d__Bacteria	p__Chloroflexi	c__Anaerolineae	o__SBR1031	f__A4b	g__norank_f__A4b	s__unclassified_g__norank_f__A4b
ME8	OTU12353	k__norank_d__Bacteria	p__Myxococcota	c__Polyangia	o__Polyangiales	f__Phaselicystidaceae	g__Phaselicystis	s__uncultured_bacterium_g__Phaselicystis
ME8	OTU12450	k__norank_d__Bacteria	p__Proteobacteria	c__Gammaproteobacteria	o__Burkholderiales	f__Comamonadaceae	g__unclassified_f__Comamonadaceae	s__unclassified_f__Comamonadaceae
ME8	OTU17491	k__norank_d__Bacteria	p__Proteobacteria	c__Alphaproteobacteria	o__Rhizobiales	f__Rhizobiales_Incertae_Sedis	g__Nordella	s__Nordella_oligomobilis
ME8	OTU17722	k__norank_d__Bacteria	p__Myxococcota	c__Polyangia	o__Polyangiales	f__BIrii41	g__norank_f__BIrii41	s__unclassified_g__norank_f__BIrii41
ME8	OTU17789	k__norank_d__Bacteria	p__Acidobacteriota	c__Acidobacteriae	o__Bryobacterales	f__Bryobacteraceae	g__Bryobacter	s__uncultured_bacterium_g__Bryobacter
ME8	OTU17874	k__norank_d__Bacteria	p__Bacteroidota	c__Bacteroidia	o__Cytophagales	f__Microscillaceae	g__norank_f__Microscillaceae	s__uncultured_soil_bacterium_f__Microscillaceae
ME8	OTU18122	k__norank_d__Bacteria	p__Gemmatimonadota	c__Gemmatimonadetes	o__Gemmatimonadales	f__Gemmatimonadaceae	g__Gemmatimonas	s__uncultured_bacterium_g__Gemmatimonas
ME8	OTU18359	k__norank_d__Bacteria	p__Firmicutes	c__Bacilli	o__Staphylococcales	f__Staphylococcaceae	g__Staphylococcus	s__Staphylococcus_succinus
ME8	OTU18367	k__norank_d__Bacteria	p__Chloroflexi	c__OLB14	o__norank_c__OLB14	f__norank_c__OLB14	g__norank_c__OLB14	s__uncultured_bacterium_c__OLB14
ME8	OTU18494	k__norank_d__Bacteria	p__Proteobacteria	c__Alphaproteobacteria	o__norank_c__Alphaproteobacteria	f__norank_c__Alphaproteobacteria	g__norank_c__Alphaproteobacteria	s__uncultured_Acetobacteraceae_bacterium_c__Alphaproteobacteria
ME8	OTU18721	k__norank_d__Bacteria	p__Nitrospirota	c__Nitrospiria	o__Nitrospirales	f__Nitrospiraceae	g__Nitrospira	s__Nitrospira_sp.
ME8	OTU25665	k__norank_d__Bacteria	p__Proteobacteria	c__Gammaproteobacteria	o__Burkholderiales	f__Nitrosomonadaceae	g__MND1	s__unclassified_g__MND1
ME8	OTU25688	k__norank_d__Bacteria	p__Bacteroidota	c__Bacteroidia	o__Chitinophagales	f__Chitinophagaceae	g__Flavisolibacter	s__uncultured_bacterium_g__Flavisolibacter
ME8	OTU26025	k__norank_d__Bacteria	p__Verrucomicrobiota	c__Verrucomicrobiae	o__Opitutales	f__Opitutaceae	g__IMCC26134	s__unclassified_g__IMCC26134
ME8	OTU26251	k__norank_d__Bacteria	p__Proteobacteria	c__Gammaproteobacteria	o__Burkholderiales	f__Oxalobacteraceae	g__unclassified_f__Oxalobacteraceae	s__unclassified_f__Oxalobacteraceae
ME9	OTU615	k__norank_d__Bacteria	p__Bacteroidota	c__Bacteroidia	o__Cytophagales	f__Cyclobacteriaceae	g__Tunicatimonas	s__uncultured_bacterium_g__Tunicatimonas
ME9	OTU842	k__norank_d__Bacteria	p__Actinobacteriota	c__Actinobacteria	o__Micromonosporales	f__Micromonosporaceae	g__Longispora	s__uncultured_bacterium_g__Longispora
ME9	OTU1048	k__norank_d__Bacteria	p__Firmicutes	c__Bacilli	o__Bacillales	f__Salisediminibacteriaceae	g__Salipaludibacillus	s__unclassified_g__Salipaludibacillus
ME9	OTU1088	k__norank_d__Bacteria	p__Deinococcota	c__Deinococci	o__Deinococcales	f__Trueperaceae	g__Truepera	s__uncultured_bacterium_g__Truepera
ME9	OTU1377	k__norank_d__Bacteria	p__Chloroflexi	c__Anaerolineae	o__Anaerolineales	f__Anaerolineaceae	g__norank_f__Anaerolineaceae	s__unclassified_g__norank_f__Anaerolineaceae
ME9	OTU1382	k__norank_d__Bacteria	p__Chloroflexi	c__Anaerolineae	o__SBR1031	f__A4b	g__norank_f__A4b	s__unclassified_g__norank_f__A4b
ME9	OTU1389	k__norank_d__Bacteria	p__Bacteroidota	c__Ignavibacteria	o__Ignavibacteriales	f__PHOS-HE36	g__norank_f__PHOS-HE36	s__uncultured_bacterium_f__PHOS-HE36
ME9	OTU1390	k__norank_d__Bacteria	p__Acidobacteriota	c__Thermoanaerobaculia	o__Thermoanaerobaculales	f__Thermoanaerobaculaceae	g__Subgroup_10	s__unclassified_g__Subgroup_10
ME9	OTU1392	k__norank_d__Bacteria	p__Gemmatimonadota	c__AKAU4049	o__norank_c__AKAU4049	f__norank_c__AKAU4049	g__norank_c__AKAU4049	s__unclassified_g__norank_c__AKAU4049
ME9	OTU1438	k__norank_d__Bacteria	p__Chloroflexi	c__Anaerolineae	o__Anaerolineales	f__Anaerolineaceae	g__norank_f__Anaerolineaceae	s__unclassified_g__norank_f__Anaerolineaceae
ME9	OTU1473	k__norank_d__Bacteria	p__Desulfobacterota	c__Desulfuromonadia	o__Geobacterales	f__Geobacteraceae	g__norank_f__Geobacteraceae	s__uncultured_bacterium_f__Geobacteraceae
ME9	OTU1475	k__norank_d__Bacteria	p__Chloroflexi	c__Anaerolineae	o__Ardenticatenales	f__norank_o__Ardenticatenales	g__norank_o__Ardenticatenales	s__unclassified_g__norank_o__Ardenticatenales
ME9	OTU1510	k__norank_d__Bacteria	p__Proteobacteria	c__Gammaproteobacteria	o__Gammaproteobacteria_Incertae_Sedis	f__unclassified_o__Gammaproteobacteria_Incertae_Sedis	g__norank_f__unclassified_o__Gammaproteobacteria_Incertae_Sedis	s__uncultured_bacterium_f__unclassified_o__Gammaproteobacteria_Incertae_Sedis
ME9	OTU1514	k__norank_d__Bacteria	p__Chloroflexi	c__Chloroflexia	o__Thermomicrobiales	f__AKYG1722	g__norank_f__AKYG1722	s__uncultured_bacterium_f__AKYG1722
ME9	OTU1516	k__norank_d__Bacteria	p__Bacteroidota	c__Bacteroidia	o__Chitinophagales	f__Saprospiraceae	g__norank_f__Saprospiraceae	s__unclassified_g__norank_f__Saprospiraceae
ME9	OTU1539	k__norank_d__Bacteria	p__Proteobacteria	c__Alphaproteobacteria	o__Parvibaculales	f__PS1_clade	g__norank_f__PS1_clade	s__uncultured_bacterium_f__PS1_clade
ME9	OTU1541	k__norank_d__Bacteria	p__Actinobacteriota	c__Actinobacteria	o__Micromonosporales	f__Micromonosporaceae	g__unclassified_f__Micromonosporaceae	s__unclassified_f__Micromonosporaceae
ME9	OTU1557	k__norank_d__Bacteria	p__Proteobacteria	c__Gammaproteobacteria	o__Steroidobacterales	f__Woeseiaceae	g__Woeseia	s__uncultured_gamma_proteobacterium_g__Woeseia
ME9	OTU1560	k__norank_d__Bacteria	p__Gemmatimonadota	c__BD2-11_terrestrial_group	o__norank_c__BD2-11_terrestrial_group	f__norank_c__BD2-11_terrestrial_group	g__norank_c__BD2-11_terrestrial_group	s__uncultured_bacterium_c__BD2-11_terrestrial_group
ME9	OTU1583	k__norank_d__Bacteria	p__Acidobacteriota	c__Vicinamibacteria	o__Vicinamibacterales	f__norank_o__Vicinamibacterales	g__norank_o__Vicinamibacterales	s__unclassified_g__norank_o__Vicinamibacterales
ME9	OTU1589	k__norank_d__Bacteria	p__Acidobacteriota	c__Subgroup_21	o__norank_c__Subgroup_21	f__norank_c__Subgroup_21	g__norank_c__Subgroup_21	s__uncultured_bacterium_c__Subgroup_21
ME9	OTU1594	k__norank_d__Bacteria	p__Desulfobacterota	c__Desulfuromonadia	o__Geobacterales	f__Geobacteraceae	g__norank_f__Geobacteraceae	s__unclassified_g__norank_f__Geobacteraceae
ME9	OTU1596	k__norank_d__Bacteria	p__Chloroflexi	c__Anaerolineae	o__SBR1031	f__A4b	g__norank_f__A4b	s__unclassified_g__norank_f__A4b
ME9	OTU1612	k__norank_d__Bacteria	p__Desulfobacterota	c__Desulfuromonadia	o__norank_c__Desulfuromonadia	f__Desulfuromonadaceae	g__Desulfuromonas	s__unclassified_g__Desulfuromonas
ME9	OTU1613	k__norank_d__Bacteria	p__Chloroflexi	c__Dehalococcoidia	o__S085	f__norank_o__S085	g__norank_o__S085	s__metagenome_o__S085
ME9	OTU1620	k__norank_d__Bacteria	p__Bacteroidota	c__Bacteroidia	o__Flavobacteriales	f__Flavobacteriaceae	g__Zeaxanthinibacter	s__uncultured_bacterium_g__Zeaxanthinibacter
ME9	OTU1624	k__norank_d__Bacteria	p__Acidobacteriota	c__Thermoanaerobaculia	o__Thermoanaerobaculales	f__Thermoanaerobaculaceae	g__Subgroup_10	s__unclassified_g__Subgroup_10
ME9	OTU1640	k__norank_d__Bacteria	p__Chloroflexi	c__Anaerolineae	o__Caldilineales	f__Caldilineaceae	g__norank_f__Caldilineaceae	s__unclassified_g__norank_f__Caldilineaceae
ME9	OTU1664	k__norank_d__Bacteria	p__Bacteroidota	c__Bacteroidia	o__Chitinophagales	f__Saprospiraceae	g__norank_f__Saprospiraceae	s__bacterium_YC-LK-LKJ25
ME9	OTU1675	k__norank_d__Bacteria	p__Proteobacteria	c__Gammaproteobacteria	o__EPR3968-O8a-Bc78	f__norank_o__EPR3968-O8a-Bc78	g__norank_o__EPR3968-O8a-Bc78	s__uncultured_bacterium_o__EPR3968-O8a-Bc78
ME9	OTU1716	k__norank_d__Bacteria	p__Gemmatimonadota	c__S0134_terrestrial_group	o__norank_c__S0134_terrestrial_group	f__norank_c__S0134_terrestrial_group	g__norank_c__S0134_terrestrial_group	s__uncultured_bacterium_c__S0134_terrestrial_group
ME9	OTU1721	k__norank_d__Bacteria	p__Desulfobacterota	c__Desulfuromonadia	o__norank_c__Desulfuromonadia	f__unclassified_o__norank_c__Desulfuromonadia	g__unclassified_o__norank_c__Desulfuromonadia	s__unclassified_o__norank_c__Desulfuromonadia
ME9	OTU1731	k__norank_d__Bacteria	p__Actinobacteriota	c__Acidimicrobiia	o__Actinomarinales	f__norank_o__Actinomarinales	g__norank_o__Actinomarinales	s__uncultured_Actinobacteridae_bacterium_o__Actinomarinales
ME9	OTU1739	k__norank_d__Bacteria	p__Proteobacteria	c__Gammaproteobacteria	o__Gammaproteobacteria_Incertae_Sedis	f__unclassified_o__Gammaproteobacteria_Incertae_Sedis	g__norank_f__unclassified_o__Gammaproteobacteria_Incertae_Sedis	s__unclassified_g__norank_f__unclassified_o__Gammaproteobacteria_Incertae_Sedis
ME9	OTU1756	k__norank_d__Bacteria	p__Chloroflexi	c__Anaerolineae	o__SBR1031	f__norank_o__SBR1031	g__norank_o__SBR1031	s__uncultured_bacterium_o__SBR1031
ME9	OTU1765	k__norank_d__Bacteria	p__Acidobacteriota	c__Thermoanaerobaculia	o__Thermoanaerobaculales	f__Thermoanaerobaculaceae	g__Subgroup_10	s__uncultured_bacterium_g__Subgroup_10
ME9	OTU1769	k__norank_d__Bacteria	p__Proteobacteria	c__Alphaproteobacteria	o__Rhizobiales	f__unclassified_o__Rhizobiales	g__unclassified_o__Rhizobiales	s__unclassified_o__Rhizobiales
ME9	OTU1774	k__norank_d__Bacteria	p__Proteobacteria	c__Alphaproteobacteria	o__Tistrellales	f__Geminicoccaceae	g__norank_f__Geminicoccaceae	s__uncultured_bacterium_f__Geminicoccaceae
ME9	OTU1781	k__norank_d__Bacteria	p__Acidobacteriota	c__Subgroup_5	o__norank_c__Subgroup_5	f__norank_c__Subgroup_5	g__norank_c__Subgroup_5	s__uncultured_deep-sea_bacterium_c__Subgroup_5
ME9	OTU1790	k__norank_d__Bacteria	p__Gemmatimonadota	c__S0134_terrestrial_group	o__norank_c__S0134_terrestrial_group	f__norank_c__S0134_terrestrial_group	g__norank_c__S0134_terrestrial_group	s__uncultured_bacterium_c__S0134_terrestrial_group
ME9	OTU1905	k__norank_d__Bacteria	p__Desulfobacterota	c__Desulfuromonadia	o__Geobacterales	f__Geobacteraceae	g__Citrifermentans	s__uncultured_bacterium_g__Citrifermentans
ME9	OTU1914	k__norank_d__Bacteria	p__Proteobacteria	c__Gammaproteobacteria	o__Gammaproteobacteria_Incertae_Sedis	f__unclassified_o__Gammaproteobacteria_Incertae_Sedis	g__norank_f__unclassified_o__Gammaproteobacteria_Incertae_Sedis	s__unclassified_g__norank_f__unclassified_o__Gammaproteobacteria_Incertae_Sedis
ME9	OTU1926	k__norank_d__Bacteria	p__Chloroflexi	c__Anaerolineae	o__SBR1031	f__A4b	g__norank_f__A4b	s__uncultured_organism_f__A4b
ME9	OTU1934	k__norank_d__Bacteria	p__Bacteroidota	c__Rhodothermia	o__Rhodothermales	f__Rhodothermaceae	g__norank_f__Rhodothermaceae	s__unclassified_g__norank_f__Rhodothermaceae
ME9	OTU1954	k__norank_d__Bacteria	p__Proteobacteria	c__Gammaproteobacteria	o__EPR3968-O8a-Bc78	f__norank_o__EPR3968-O8a-Bc78	g__norank_o__EPR3968-O8a-Bc78	s__uncultured_bacterium_o__EPR3968-O8a-Bc78
ME9	OTU1959	k__norank_d__Bacteria	p__Bacteroidota	c__Bacteroidia	o__Cytophagales	f__Cyclobacteriaceae	g__unclassified_f__Cyclobacteriaceae	s__unclassified_f__Cyclobacteriaceae
ME9	OTU1960	k__norank_d__Bacteria	p__Bacteroidota	c__Bacteroidia	o__Chitinophagales	f__Saprospiraceae	g__norank_f__Saprospiraceae	s__unclassified_g__norank_f__Saprospiraceae
ME9	OTU1963	k__norank_d__Bacteria	p__Chloroflexi	c__Anaerolineae	o__SBR1031	f__A4b	g__norank_f__A4b	s__uncultured_organism_f__A4b
ME9	OTU1975	k__norank_d__Bacteria	p__Desulfobacterota	c__Desulfuromonadia	o__norank_c__Desulfuromonadia	f__Desulfuromonadaceae	g__norank_f__Desulfuromonadaceae	s__uncultured_bacterium_f__Desulfuromonadaceae
ME9	OTU2012	k__norank_d__Bacteria	p__Proteobacteria	c__Alphaproteobacteria	o__Rhizobiales	f__Rhodomicrobiaceae	g__Rhodomicrobium	s__unclassified_g__Rhodomicrobium
ME9	OTU2049	k__norank_d__Bacteria	p__Acidobacteriota	c__Vicinamibacteria	o__Subgroup_9	f__norank_o__Subgroup_9	g__norank_o__Subgroup_9	s__uncultured_bacterium_o__Subgroup_9
ME9	OTU2062	k__norank_d__Bacteria	p__Acidobacteriota	c__Acidobacteriae	o__PAUC26f	f__norank_o__PAUC26f	g__norank_o__PAUC26f	s__uncultured_Acidobacteria_bacterium_o__PAUC26f
ME9	OTU2064	k__norank_d__Bacteria	p__Chloroflexi	c__Chloroflexia	o__Thermomicrobiales	f__AKYG1722	g__norank_f__AKYG1722	s__uncultured_Chloroflexi_bacterium_f__AKYG1722
ME9	OTU2078	k__norank_d__Bacteria	p__Chloroflexi	c__Anaerolineae	o__Caldilineales	f__Caldilineaceae	g__norank_f__Caldilineaceae	s__uncultured_Chloroflexi_bacterium_f__Caldilineaceae
ME9	OTU2094	k__norank_d__Bacteria	p__Desulfobacterota	c__Desulfobulbia	o__Desulfobulbales	f__Desulfocapsaceae	g__unclassified_f__Desulfocapsaceae	s__unclassified_f__Desulfocapsaceae
ME9	OTU2115	k__norank_d__Bacteria	p__Chloroflexi	c__Anaerolineae	o__SBR1031	f__norank_o__SBR1031	g__norank_o__SBR1031	s__uncultured_bacterium_o__SBR1031
ME9	OTU2155	k__norank_d__Bacteria	p__Gemmatimonadota	c__S0134_terrestrial_group	o__norank_c__S0134_terrestrial_group	f__norank_c__S0134_terrestrial_group	g__norank_c__S0134_terrestrial_group	s__uncultured_bacterium_c__S0134_terrestrial_group
ME9	OTU2172	k__norank_d__Bacteria	p__Actinobacteriota	c__Actinobacteria	o__Nitriliruptorales	f__Nitriliruptoraceae	g__norank_f__Nitriliruptoraceae	s__unclassified_g__norank_f__Nitriliruptoraceae
ME9	OTU2268	k__norank_d__Bacteria	p__Proteobacteria	c__Gammaproteobacteria	o__EPR3968-O8a-Bc78	f__norank_o__EPR3968-O8a-Bc78	g__norank_o__EPR3968-O8a-Bc78	s__unclassified_g__norank_o__EPR3968-O8a-Bc78
ME9	OTU2279	k__norank_d__Bacteria	p__Actinobacteriota	c__Acidimicrobiia	o__Actinomarinales	f__norank_o__Actinomarinales	g__norank_o__Actinomarinales	s__uncultured_Actinomycetales_bacterium_o__Actinomarinales
ME9	OTU2352	k__norank_d__Bacteria	p__Planctomycetota	c__Planctomycetes	o__Gemmatales	f__Gemmataceae	g__norank_f__Gemmataceae	s__unclassified_g__norank_f__Gemmataceae
ME9	OTU2383	k__norank_d__Bacteria	p__Proteobacteria	c__Alphaproteobacteria	o__Rhodobacterales	f__Rhodobacteraceae	g__Defluviimonas	s__uncultured_bacterium_g__Defluviimonas
ME9	OTU2390	k__norank_d__Bacteria	p__Entotheonellaeota	c__Entotheonellia	o__Entotheonellales	f__Entotheonellaceae	g__norank_f__Entotheonellaceae	s__uncultured_bacterium_f__Entotheonellaceae
ME9	OTU2415	k__norank_d__Bacteria	p__Bacteroidota	c__Rhodothermia	o__Rhodothermales	f__Rhodothermaceae	g__norank_f__Rhodothermaceae	s__unclassified_g__norank_f__Rhodothermaceae
ME9	OTU2429	k__norank_d__Bacteria	p__Acidobacteriota	c__Acidobacteriae	o__Bryobacterales	f__Bryobacteraceae	g__Bryobacter	s__uncultured_Acidobacteriaceae_bacterium_g__Bryobacter
ME9	OTU2445	k__norank_d__Bacteria	p__Patescibacteria	c__Saccharimonadia	o__Saccharimonadales	f__norank_o__Saccharimonadales	g__norank_o__Saccharimonadales	s__unclassified_g__norank_o__Saccharimonadales
ME9	OTU2482	k__norank_d__Bacteria	p__Firmicutes	c__Bacilli	o__Alicyclobacillales	f__Alicyclobacillaceae	g__Tumebacillus	s__uncultured_bacterium_g__Tumebacillus
ME9	OTU2497	k__norank_d__Bacteria	p__Bacteroidota	c__Bacteroidia	o__Chitinophagales	f__Saprospiraceae	g__norank_f__Saprospiraceae	s__uncultured_bacterium_f__Saprospiraceae
ME9	OTU2506	k__norank_d__Bacteria	p__Gemmatimonadota	c__S0134_terrestrial_group	o__norank_c__S0134_terrestrial_group	f__norank_c__S0134_terrestrial_group	g__norank_c__S0134_terrestrial_group	s__uncultured_bacterium_c__S0134_terrestrial_group
ME9	OTU2511	k__norank_d__Bacteria	p__Actinobacteriota	c__Actinobacteria	o__Nitriliruptorales	f__Nitriliruptoraceae	g__unclassified_f__Nitriliruptoraceae	s__unclassified_f__Nitriliruptoraceae
ME9	OTU2520	k__norank_d__Bacteria	p__Proteobacteria	c__Gammaproteobacteria	o__EPR3968-O8a-Bc78	f__norank_o__EPR3968-O8a-Bc78	g__norank_o__EPR3968-O8a-Bc78	s__uncultured_bacterium_o__EPR3968-O8a-Bc78
ME9	OTU2524	k__norank_d__Bacteria	p__Proteobacteria	c__Alphaproteobacteria	o__Rhodobacterales	f__Rhodobacteraceae	g__Jannaschia	s__uncultured_bacterium_g__Jannaschia
ME9	OTU2533	k__norank_d__Bacteria	p__Patescibacteria	c__Saccharimonadia	o__Saccharimonadales	f__unclassified_o__Saccharimonadales	g__unclassified_o__Saccharimonadales	s__unclassified_o__Saccharimonadales
ME9	OTU2535	k__norank_d__Bacteria	p__NB1-j	c__norank_p__NB1-j	o__norank_p__NB1-j	f__norank_p__NB1-j	g__norank_p__NB1-j	s__uncultured_bacterium_p__NB1-j
ME9	OTU2537	k__norank_d__Bacteria	p__Proteobacteria	c__Alphaproteobacteria	o__norank_c__Alphaproteobacteria	f__norank_c__Alphaproteobacteria	g__norank_c__Alphaproteobacteria	s__uncultured_Rhodobacteraceae_bacterium_c__Alphaproteobacteria
ME9	OTU2547	k__norank_d__Bacteria	p__Actinobacteriota	c__Acidimicrobiia	o__Microtrichales	f__Microtrichaceae	g__norank_f__Microtrichaceae	s__uncultured_actinobacterium_f__Microtrichaceae
ME9	OTU2552	k__norank_d__Bacteria	p__Gemmatimonadota	c__S0134_terrestrial_group	o__norank_c__S0134_terrestrial_group	f__norank_c__S0134_terrestrial_group	g__norank_c__S0134_terrestrial_group	s__unclassified_g__norank_c__S0134_terrestrial_group
ME9	OTU2553	k__norank_d__Bacteria	p__Proteobacteria	c__Alphaproteobacteria	o__unclassified_c__Alphaproteobacteria	f__unclassified_c__Alphaproteobacteria	g__unclassified_c__Alphaproteobacteria	s__unclassified_c__Alphaproteobacteria
ME9	OTU2576	k__norank_d__Bacteria	p__Proteobacteria	c__Alphaproteobacteria	o__unclassified_c__Alphaproteobacteria	f__unclassified_c__Alphaproteobacteria	g__unclassified_c__Alphaproteobacteria	s__unclassified_c__Alphaproteobacteria
ME9	OTU2586	k__norank_d__Bacteria	p__Acidobacteriota	c__Blastocatellia	o__DS-100	f__norank_o__DS-100	g__norank_o__DS-100	s__unclassified_g__norank_o__DS-100
ME9	OTU2591	k__norank_d__Bacteria	p__Gemmatimonadota	c__AKAU4049	o__norank_c__AKAU4049	f__norank_c__AKAU4049	g__norank_c__AKAU4049	s__unclassified_g__norank_c__AKAU4049
ME9	OTU2597	k__norank_d__Bacteria	p__MBNT15	c__norank_p__MBNT15	o__norank_p__MBNT15	f__norank_p__MBNT15	g__norank_p__MBNT15	s__uncultured_bacterium_p__MBNT15
ME9	OTU2598	k__norank_d__Bacteria	p__Proteobacteria	c__Gammaproteobacteria	o__unclassified_c__Gammaproteobacteria	f__unclassified_c__Gammaproteobacteria	g__unclassified_c__Gammaproteobacteria	s__unclassified_c__Gammaproteobacteria
ME9	OTU2614	k__norank_d__Bacteria	p__Acidobacteriota	c__Thermoanaerobaculia	o__Thermoanaerobaculales	f__Thermoanaerobaculaceae	g__Subgroup_10	s__uncultured_bacterium_g__Subgroup_10
ME9	OTU2621	k__norank_d__Bacteria	p__Proteobacteria	c__Alphaproteobacteria	o__Kiloniellales	f__Kiloniellaceae	g__norank_f__Kiloniellaceae	s__uncultured_bacterium_f__Kiloniellaceae
ME9	OTU2624	k__norank_d__Bacteria	p__Chloroflexi	c__OLB14	o__norank_c__OLB14	f__norank_c__OLB14	g__norank_c__OLB14	s__uncultured_bacterium_c__OLB14
ME9	OTU2638	k__norank_d__Bacteria	p__Acidobacteriota	c__Blastocatellia	o__Blastocatellales	f__Blastocatellaceae	g__Blastocatella	s__unclassified_g__Blastocatella
ME9	OTU2651	k__norank_d__Bacteria	p__Bacteroidota	c__Bacteroidia	o__Cytophagales	f__Cyclobacteriaceae	g__norank_f__Cyclobacteriaceae	s__uncultured_Bacteroidetes_bacterium_f__Cyclobacteriaceae
ME9	OTU2656	k__norank_d__Bacteria	p__Chloroflexi	c__Anaerolineae	o__SBR1031	f__A4b	g__norank_f__A4b	s__uncultured_organism_f__A4b
ME9	OTU2658	k__norank_d__Bacteria	p__Chloroflexi	c__Anaerolineae	o__Caldilineales	f__Caldilineaceae	g__norank_f__Caldilineaceae	s__uncultured_bacterium_f__Caldilineaceae
ME9	OTU2674	k__norank_d__Bacteria	p__Gemmatimonadota	c__Gemmatimonadetes	o__Gemmatimonadales	f__Gemmatimonadaceae	g__norank_f__Gemmatimonadaceae	s__uncultured_Alphaproteobacteria_bacterium_f__Gemmatimonadaceae
ME9	OTU2676	k__norank_d__Bacteria	p__Proteobacteria	c__Gammaproteobacteria	o__Burkholderiales	f__Rhodocyclaceae	g__Azoarcus	s__unclassified_g__Azoarcus
ME9	OTU2692	k__norank_d__Bacteria	p__Chloroflexi	c__Anaerolineae	o__SBR1031	f__A4b	g__norank_f__A4b	s__unclassified_g__norank_f__A4b
ME9	OTU2697	k__norank_d__Bacteria	p__Gemmatimonadota	c__BD2-11_terrestrial_group	o__norank_c__BD2-11_terrestrial_group	f__norank_c__BD2-11_terrestrial_group	g__norank_c__BD2-11_terrestrial_group	s__unclassified_g__norank_c__BD2-11_terrestrial_group
ME9	OTU2731	k__norank_d__Bacteria	p__Proteobacteria	c__Gammaproteobacteria	o__Gammaproteobacteria_Incertae_Sedis	f__unclassified_o__Gammaproteobacteria_Incertae_Sedis	g__norank_f__unclassified_o__Gammaproteobacteria_Incertae_Sedis	s__uncultured_bacterium_f__unclassified_o__Gammaproteobacteria_Incertae_Sedis
ME9	OTU2755	k__norank_d__Bacteria	p__Bacteroidota	c__Rhodothermia	o__Balneolales	f__Balneolaceae	g__norank_f__Balneolaceae	s__uncultured_bacterium_f__Balneolaceae
ME9	OTU2764	k__norank_d__Bacteria	p__Chloroflexi	c__Anaerolineae	o__Ardenticatenales	f__norank_o__Ardenticatenales	g__norank_o__Ardenticatenales	s__unclassified_g__norank_o__Ardenticatenales
ME9	OTU2772	k__norank_d__Bacteria	p__Proteobacteria	c__Alphaproteobacteria	o__Rhizobiales	f__Rhizobiales_Incertae_Sedis	g__Bauldia	s__unclassified_g__Bauldia
ME9	OTU2790	k__norank_d__Bacteria	p__Gemmatimonadota	c__PAUC43f_marine_benthic_group	o__norank_c__PAUC43f_marine_benthic_group	f__norank_c__PAUC43f_marine_benthic_group	g__norank_c__PAUC43f_marine_benthic_group	s__unclassified_g__norank_c__PAUC43f_marine_benthic_group
ME9	OTU2797	k__norank_d__Bacteria	p__Proteobacteria	c__Gammaproteobacteria	o__EPR3968-O8a-Bc78	f__norank_o__EPR3968-O8a-Bc78	g__norank_o__EPR3968-O8a-Bc78	s__uncultured_bacterium_o__EPR3968-O8a-Bc78
ME9	OTU2802	k__norank_d__Bacteria	p__Bacteroidota	c__Bacteroidia	o__Cytophagales	f__Microscillaceae	g__norank_f__Microscillaceae	s__unclassified_g__norank_f__Microscillaceae
ME9	OTU2803	k__norank_d__Bacteria	p__Proteobacteria	c__Gammaproteobacteria	o__Cellvibrionales	f__Porticoccaceae	g__C1-B045	s__uncultured_bacterium_g__C1-B045
ME9	OTU2809	k__norank_d__Bacteria	p__Proteobacteria	c__Gammaproteobacteria	o__KI89A_clade	f__norank_o__KI89A_clade	g__norank_o__KI89A_clade	s__unclassified_g__norank_o__KI89A_clade
ME9	OTU2810	k__norank_d__Bacteria	p__Firmicutes	c__Clostridia	o__Clostridiales	f__Clostridiaceae	g__Clostridium_sensu_stricto_8	s__uncultured_bacterium_g__Clostridium_sensu_stricto_8
ME9	OTU2819	k__norank_d__Bacteria	p__Proteobacteria	c__Alphaproteobacteria	o__Kiloniellales	f__Kiloniellaceae	g__Tistlia	s__uncultured_Alphaproteobacteria_bacterium_g__Tistlia
ME9	OTU2825	k__norank_d__Bacteria	p__Proteobacteria	c__Gammaproteobacteria	o__HOC36	f__norank_o__HOC36	g__norank_o__HOC36	s__uncultured_bacterium_o__HOC36
ME9	OTU2836	k__norank_d__Bacteria	p__Chloroflexi	c__Anaerolineae	o__SBR1031	f__norank_o__SBR1031	g__norank_o__SBR1031	s__uncultured_bacterium_o__SBR1031
ME9	OTU2847	k__norank_d__Bacteria	p__Verrucomicrobiota	c__Verrucomicrobiae	o__Verrucomicrobiales	f__DEV007	g__norank_f__DEV007	s__uncultured_bacterium_f__DEV007
ME9	OTU2853	k__norank_d__Bacteria	p__Gemmatimonadota	c__BD2-11_terrestrial_group	o__norank_c__BD2-11_terrestrial_group	f__norank_c__BD2-11_terrestrial_group	g__norank_c__BD2-11_terrestrial_group	s__uncultured_bacterium_c__BD2-11_terrestrial_group
ME9	OTU2856	k__norank_d__Bacteria	p__Chloroflexi	c__Anaerolineae	o__SBR1031	f__A4b	g__norank_f__A4b	s__unclassified_g__norank_f__A4b
ME9	OTU2882	k__norank_d__Bacteria	p__Bacteroidota	c__Rhodothermia	o__Rhodothermales	f__Rhodothermaceae	g__norank_f__Rhodothermaceae	s__unclassified_g__norank_f__Rhodothermaceae
ME9	OTU2889	k__norank_d__Bacteria	p__Proteobacteria	c__Alphaproteobacteria	o__Sphingomonadales	f__Sphingomonadaceae	g__Sphingorhabdus	s__unclassified_g__Sphingorhabdus
ME9	OTU6207	k__norank_d__Bacteria	p__Actinobacteriota	c__Acidimicrobiia	o__Actinomarinales	f__norank_o__Actinomarinales	g__norank_o__Actinomarinales	s__uncultured_Actinomycetales_bacterium_o__Actinomarinales
ME9	OTU7699	k__norank_d__Bacteria	p__Myxococcota	c__bacteriap25	o__norank_c__bacteriap25	f__norank_c__bacteriap25	g__norank_c__bacteriap25	s__uncultured_soil_bacterium_c__bacteriap25
ME9	OTU8063	k__norank_d__Bacteria	p__Bacteroidota	c__Bacteroidia	o__Cytophagales	f__Cyclobacteriaceae	g__norank_f__Cyclobacteriaceae	s__unclassified_g__norank_f__Cyclobacteriaceae
ME9	OTU8230	k__norank_d__Bacteria	p__Actinobacteriota	c__Acidimicrobiia	o__Microtrichales	f__Ilumatobacteraceae	g__Ilumatobacter	s__uncultured_actinobacterium_g__Ilumatobacter
ME9	OTU8242	k__norank_d__Bacteria	p__Acidobacteriota	c__Acidobacteriae	o__PAUC26f	f__norank_o__PAUC26f	g__norank_o__PAUC26f	s__uncultured_bacterium_o__PAUC26f
ME9	OTU8342	k__norank_d__Bacteria	p__Bacteroidota	c__Bacteroidia	o__Cytophagales	f__Microscillaceae	g__Ohtaekwangia	s__uncultured_bacterium_g__Ohtaekwangia
ME9	OTU8345	k__norank_d__Bacteria	p__Chloroflexi	c__Anaerolineae	o__Caldilineales	f__Caldilineaceae	g__norank_f__Caldilineaceae	s__unclassified_g__norank_f__Caldilineaceae
ME9	OTU8448	k__norank_d__Bacteria	p__Acidobacteriota	c__Acidobacteriae	o__PAUC26f	f__norank_o__PAUC26f	g__norank_o__PAUC26f	s__metagenome_o__PAUC26f
ME9	OTU8489	k__norank_d__Bacteria	p__Proteobacteria	c__Alphaproteobacteria	o__Kiloniellales	f__Kiloniellaceae	g__Tagaea	s__uncultured_bacterium_g__Tagaea
ME9	OTU8517	k__norank_d__Bacteria	p__Actinobacteriota	c__Acidimicrobiia	o__Microtrichales	f__Ilumatobacteraceae	g__norank_f__Ilumatobacteraceae	s__unclassified_g__norank_f__Ilumatobacteraceae
ME9	OTU8534	k__norank_d__Bacteria	p__Myxococcota	c__Polyangia	o__Nannocystales	f__Nannocystaceae	g__norank_f__Nannocystaceae	s__unclassified_g__norank_f__Nannocystaceae
ME9	OTU8584	k__norank_d__Bacteria	p__Proteobacteria	c__Gammaproteobacteria	o__Steroidobacterales	f__Woeseiaceae	g__Woeseia	s__uncultured_bacterium_g__Woeseia
ME9	OTU8667	k__norank_d__Bacteria	p__Proteobacteria	c__Gammaproteobacteria	o__Burkholderiales	f__Sutterellaceae	g__norank_f__Sutterellaceae	s__unclassified_g__norank_f__Sutterellaceae
ME9	OTU8688	k__norank_d__Bacteria	p__Bacteroidota	c__Rhodothermia	o__Rhodothermales	f__Rhodothermaceae	g__norank_f__Rhodothermaceae	s__unclassified_g__norank_f__Rhodothermaceae
ME9	OTU8732	k__norank_d__Bacteria	p__Acidobacteriota	c__Vicinamibacteria	o__Vicinamibacterales	f__norank_o__Vicinamibacterales	g__norank_o__Vicinamibacterales	s__unclassified_g__norank_o__Vicinamibacterales
ME9	OTU10457	k__norank_d__Bacteria	p__Proteobacteria	c__Alphaproteobacteria	o__Rhizobiales	f__Rhizobiales_Incertae_Sedis	g__Bauldia	s__metagenome_g__Bauldia
ME9	OTU12043	k__norank_d__Bacteria	p__Desulfobacterota	c__Desulfuromonadia	o__norank_c__Desulfuromonadia	f__unclassified_o__norank_c__Desulfuromonadia	g__unclassified_o__norank_c__Desulfuromonadia	s__unclassified_o__norank_c__Desulfuromonadia
ME9	OTU12392	k__norank_d__Bacteria	p__Chloroflexi	c__Anaerolineae	o__SBR1031	f__A4b	g__OLB13	s__uncultured_bacterium_g__OLB13
ME9	OTU12642	k__norank_d__Bacteria	p__Acidobacteriota	c__Vicinamibacteria	o__Vicinamibacterales	f__Vicinamibacteraceae	g__norank_f__Vicinamibacteraceae	s__unclassified_g__norank_f__Vicinamibacteraceae
ME9	OTU12807	k__norank_d__Bacteria	p__Gemmatimonadota	c__BD2-11_terrestrial_group	o__norank_c__BD2-11_terrestrial_group	f__norank_c__BD2-11_terrestrial_group	g__norank_c__BD2-11_terrestrial_group	s__unclassified_g__norank_c__BD2-11_terrestrial_group
ME9	OTU14465	k__norank_d__Bacteria	p__Actinobacteriota	c__Acidimicrobiia	o__Microtrichales	f__Ilumatobacteraceae	g__Ilumatobacter	s__unclassified_g__Ilumatobacter
ME9	OTU14633	k__norank_d__Bacteria	p__Proteobacteria	c__Alphaproteobacteria	o__Sphingomonadales	f__Sphingomonadaceae	g__unclassified_f__Sphingomonadaceae	s__unclassified_f__Sphingomonadaceae
ME9	OTU14690	k__norank_d__Bacteria	p__Proteobacteria	c__Gammaproteobacteria	o__Cellvibrionales	f__Porticoccaceae	g__C1-B045	s__uncultured_bacterium_g__C1-B045
ME9	OTU15004	k__norank_d__Bacteria	p__Proteobacteria	c__Gammaproteobacteria	o__Oceanospirillales	f__Halomonadaceae	g__Halomonas	s__unclassified_g__Halomonas
ME9	OTU16181	k__norank_d__Bacteria	p__Proteobacteria	c__Alphaproteobacteria	o__Tistrellales	f__Geminicoccaceae	g__norank_f__Geminicoccaceae	s__uncultured_bacterium_f__Geminicoccaceae
ME9	OTU16958	k__norank_d__Bacteria	p__Chloroflexi	c__Anaerolineae	o__SBR1031	f__A4b	g__norank_f__A4b	s__unclassified_g__norank_f__A4b
ME9	OTU17446	k__norank_d__Bacteria	p__Proteobacteria	c__Alphaproteobacteria	o__Rhizobiales	f__Rhizobiaceae	g__Allorhizobium-Neorhizobium-Pararhizobium-Rhizobium	s__Agrobacterium_radiobacter
ME9	OTU17454	k__norank_d__Bacteria	p__Entotheonellaeota	c__Entotheonellia	o__Entotheonellales	f__Entotheonellaceae	g__Candidatus_Entotheonella	s__uncultured_bacterium_g__Candidatus_Entotheonella
ME9	OTU17477	k__norank_d__Bacteria	p__Proteobacteria	c__Alphaproteobacteria	o__Tistrellales	f__Geminicoccaceae	g__norank_f__Geminicoccaceae	s__uncultured_bacterium_f__Geminicoccaceae
ME9	OTU17510	k__norank_d__Bacteria	p__Nitrospirota	c__Nitrospiria	o__Nitrospirales	f__Nitrospiraceae	g__Nitrospira	s__uncultured_bacterium_g__Nitrospira
ME9	OTU17581	k__norank_d__Bacteria	p__Actinobacteriota	c__Acidimicrobiia	o__Actinomarinales	f__norank_o__Actinomarinales	g__norank_o__Actinomarinales	s__uncultured_Actinomycetales_bacterium_o__Actinomarinales
ME9	OTU17586	k__norank_d__Bacteria	p__unclassified_k__norank_d__Bacteria	c__unclassified_k__norank_d__Bacteria	o__unclassified_k__norank_d__Bacteria	f__unclassified_k__norank_d__Bacteria	g__unclassified_k__norank_d__Bacteria	s__unclassified_k__norank_d__Bacteria
ME9	OTU17731	k__norank_d__Bacteria	p__Proteobacteria	c__Alphaproteobacteria	o__Tistrellales	f__Geminicoccaceae	g__norank_f__Geminicoccaceae	s__uncultured_bacterium_f__Geminicoccaceae
ME9	OTU17900	k__norank_d__Bacteria	p__Entotheonellaeota	c__Entotheonellia	o__Entotheonellales	f__Entotheonellaceae	g__Candidatus_Entotheonella	s__uncultured_Candidatus_Entotheonella_sp.
ME9	OTU18157	k__norank_d__Bacteria	p__Proteobacteria	c__Alphaproteobacteria	o__Rhizobiales	f__Methyloligellaceae	g__norank_f__Methyloligellaceae	s__metagenome_f__Methyloligellaceae
ME9	OTU18181	k__norank_d__Bacteria	p__Bacteroidota	c__Bacteroidia	o__Cytophagales	f__Microscillaceae	g__Ohtaekwangia	s__uncultured_bacterium_g__Ohtaekwangia
ME9	OTU18241	k__norank_d__Bacteria	p__Chloroflexi	c__Anaerolineae	o__SBR1031	f__A4b	g__norank_f__A4b	s__unclassified_g__norank_f__A4b
ME9	OTU18267	k__norank_d__Bacteria	p__Myxococcota	c__bacteriap25	o__norank_c__bacteriap25	f__norank_c__bacteriap25	g__norank_c__bacteriap25	s__uncultured_Syntrophobacterales_bacterium_c__bacteriap25
ME9	OTU18424	k__norank_d__Bacteria	p__Acidobacteriota	c__Blastocatellia	o__DS-100	f__norank_o__DS-100	g__norank_o__DS-100	s__uncultured_bacterium_o__DS-100
ME9	OTU18465	k__norank_d__Bacteria	p__Proteobacteria	c__Gammaproteobacteria	o__Steroidobacterales	f__Steroidobacteraceae	g__norank_f__Steroidobacteraceae	s__uncultured_bacterium_f__Steroidobacteraceae
ME9	OTU18527	k__norank_d__Bacteria	p__Proteobacteria	c__Gammaproteobacteria	o__HOC36	f__norank_o__HOC36	g__norank_o__HOC36	s__uncultured_sediment_bacterium_o__HOC36
ME9	OTU18543	k__norank_d__Bacteria	p__Proteobacteria	c__Alphaproteobacteria	o__Rhodobacterales	f__Rhodobacteraceae	g__unclassified_f__Rhodobacteraceae	s__unclassified_f__Rhodobacteraceae
ME9	OTU18587	k__norank_d__Bacteria	p__RCP2-54	c__norank_p__RCP2-54	o__norank_p__RCP2-54	f__norank_p__RCP2-54	g__norank_p__RCP2-54	s__unclassified_g__norank_p__RCP2-54
ME9	OTU18600	k__norank_d__Bacteria	p__Actinobacteriota	c__Acidimicrobiia	o__Actinomarinales	f__norank_o__Actinomarinales	g__norank_o__Actinomarinales	s__uncultured_Actinomycetales_bacterium_o__Actinomarinales
ME9	OTU18621	k__norank_d__Bacteria	p__Firmicutes	c__Clostridia	o__Clostridiales	f__Clostridiaceae	g__Clostridium_sensu_stricto_8	s__uncultured_Firmicutes_bacterium_g__Clostridium_sensu_stricto_8
ME9	OTU21011	k__norank_d__Bacteria	p__Proteobacteria	c__Alphaproteobacteria	o__Rhizobiales	f__Rhodomicrobiaceae	g__Rhodomicrobium	s__uncultured_Alphaproteobacteria_bacterium_g__Rhodomicrobium
ME9	OTU21069	k__norank_d__Bacteria	p__Proteobacteria	c__Alphaproteobacteria	o__Rhizobiales	f__Rhizobiaceae	g__unclassified_f__Rhizobiaceae	s__unclassified_f__Rhizobiaceae
ME9	OTU21106	k__norank_d__Bacteria	p__Acidobacteriota	c__Thermoanaerobaculia	o__Thermoanaerobaculales	f__Thermoanaerobaculaceae	g__Subgroup_10	s__unclassified_g__Subgroup_10
ME9	OTU21881	k__norank_d__Bacteria	p__Chloroflexi	c__Anaerolineae	o__SBR1031	f__A4b	g__norank_f__A4b	s__uncultured_organism_f__A4b
ME9	OTU22152	k__norank_d__Bacteria	p__Bacteroidota	c__Bacteroidia	o__Flavobacteriales	f__Flavobacteriaceae	g__Arenibacter	s__uncultured_bacterium_g__Arenibacter
ME9	OTU23742	k__norank_d__Bacteria	p__Proteobacteria	c__Gammaproteobacteria	o__EPR3968-O8a-Bc78	f__norank_o__EPR3968-O8a-Bc78	g__norank_o__EPR3968-O8a-Bc78	s__unclassified_g__norank_o__EPR3968-O8a-Bc78
ME9	OTU23798	k__norank_d__Bacteria	p__Proteobacteria	c__Alphaproteobacteria	o__Rhodobacterales	f__Rhodobacteraceae	g__Yoonia-Loktanella	s__unclassified_g__Yoonia-Loktanella
ME9	OTU24027	k__norank_d__Bacteria	p__Proteobacteria	c__Alphaproteobacteria	o__Rhizobiales	f__Methyloligellaceae	g__Methyloceanibacter	s__uncultured_bacterium_g__Methyloceanibacter
ME9	OTU26139	k__norank_d__Bacteria	p__Patescibacteria	c__Saccharimonadia	o__Saccharimonadales	f__unclassified_o__Saccharimonadales	g__unclassified_o__Saccharimonadales	s__unclassified_o__Saccharimonadales
ME10	OTU670	k__norank_d__Bacteria	p__Acidobacteriota	c__Thermoanaerobaculia	o__Thermoanaerobaculales	f__Thermoanaerobaculaceae	g__Subgroup_10	s__unclassified_g__Subgroup_10
ME10	OTU681	k__norank_d__Bacteria	p__Acidobacteriota	c__Thermoanaerobaculia	o__Thermoanaerobaculales	f__Thermoanaerobaculaceae	g__Subgroup_10	s__uncultured_bacterium_g__Subgroup_10
ME10	OTU709	k__norank_d__Bacteria	p__Proteobacteria	c__Gammaproteobacteria	o__Xanthomonadales	f__Xanthomonadaceae	g__Lysobacter	s__unclassified_g__Lysobacter
ME10	OTU725	k__norank_d__Bacteria	p__Bacteroidota	c__Bacteroidia	o__Cytophagales	f__Hymenobacteraceae	g__Adhaeribacter	s__uncultured_bacterium_g__Adhaeribacter
ME10	OTU790	k__norank_d__Bacteria	p__Acidobacteriota	c__Holophagae	o__Subgroup_7	f__norank_o__Subgroup_7	g__norank_o__Subgroup_7	s__uncultured_Acidobacteria_bacterium_o__Subgroup_7
ME10	OTU792	k__norank_d__Bacteria	p__Chloroflexi	c__TK10	o__norank_c__TK10	f__norank_c__TK10	g__norank_c__TK10	s__uncultured_bacterium_c__TK10
ME10	OTU817	k__norank_d__Bacteria	p__Acidobacteriota	c__Vicinamibacteria	o__Vicinamibacterales	f__Vicinamibacteraceae	g__norank_f__Vicinamibacteraceae	s__unclassified_g__norank_f__Vicinamibacteraceae
ME10	OTU974	k__norank_d__Bacteria	p__Bacteroidota	c__Bacteroidia	o__Cytophagales	f__Cyclobacteriaceae	g__Tunicatimonas	s__uncultured_bacterium_g__Tunicatimonas
ME10	OTU1065	k__norank_d__Bacteria	p__Gemmatimonadota	c__S0134_terrestrial_group	o__norank_c__S0134_terrestrial_group	f__norank_c__S0134_terrestrial_group	g__norank_c__S0134_terrestrial_group	s__uncultured_Gemmatimonadetes_bacterium_c__S0134_terrestrial_group
ME10	OTU5441	k__norank_d__Bacteria	p__Actinobacteriota	c__Actinobacteria	o__0319-7L14	f__norank_o__0319-7L14	g__norank_o__0319-7L14	s__uncultured_bacterium_o__0319-7L14
ME10	OTU5448	k__norank_d__Bacteria	p__Bacteroidota	c__Bacteroidia	o__Cytophagales	f__Microscillaceae	g__norank_f__Microscillaceae	s__uncultured_soil_bacterium_f__Microscillaceae
ME10	OTU6510	k__norank_d__Bacteria	p__Acidobacteriota	c__Vicinamibacteria	o__Vicinamibacterales	f__norank_o__Vicinamibacterales	g__norank_o__Vicinamibacterales	s__unclassified_g__norank_o__Vicinamibacterales
ME10	OTU7373	k__norank_d__Bacteria	p__Gemmatimonadota	c__S0134_terrestrial_group	o__norank_c__S0134_terrestrial_group	f__norank_c__S0134_terrestrial_group	g__norank_c__S0134_terrestrial_group	s__unclassified_g__norank_c__S0134_terrestrial_group
ME10	OTU8048	k__norank_d__Bacteria	p__Myxococcota	c__Polyangia	o__Polyangiales	f__Sandaracinaceae	g__norank_f__Sandaracinaceae	s__unclassified_g__norank_f__Sandaracinaceae
ME10	OTU8064	k__norank_d__Bacteria	p__Actinobacteriota	c__Acidimicrobiia	o__unclassified_c__Acidimicrobiia	f__unclassified_c__Acidimicrobiia	g__unclassified_c__Acidimicrobiia	s__unclassified_c__Acidimicrobiia
ME10	OTU8371	k__norank_d__Bacteria	p__Bacteroidota	c__Bacteroidia	o__Cytophagales	f__Hymenobacteraceae	g__Adhaeribacter	s__Adhaeribacter_sp.
ME10	OTU8537	k__norank_d__Bacteria	p__Chloroflexi	c__Chloroflexia	o__Thermomicrobiales	f__AKYG1722	g__norank_f__AKYG1722	s__uncultured_bacterium_f__AKYG1722
ME10	OTU8622	k__norank_d__Bacteria	p__Chloroflexi	c__JG30-KF-CM66	o__norank_c__JG30-KF-CM66	f__norank_c__JG30-KF-CM66	g__norank_c__JG30-KF-CM66	s__uncultured_bacterium_c__JG30-KF-CM66
ME10	OTU8812	k__norank_d__Bacteria	p__Chloroflexi	c__Chloroflexia	o__Chloroflexales	f__Chloroflexaceae	g__FFCH7168	s__uncultured_bacterium_g__FFCH7168
ME10	OTU9720	k__norank_d__Bacteria	p__Actinobacteriota	c__Actinobacteria	o__0319-7L14	f__norank_o__0319-7L14	g__norank_o__0319-7L14	s__unclassified_g__norank_o__0319-7L14
ME10	OTU11838	k__norank_d__Bacteria	p__Gemmatimonadota	c__Gemmatimonadetes	o__Gemmatimonadales	f__Gemmatimonadaceae	g__norank_f__Gemmatimonadaceae	s__unclassified_g__norank_f__Gemmatimonadaceae
ME10	OTU17387	k__norank_d__Bacteria	p__Bacteroidota	c__Bacteroidia	o__Chitinophagales	f__Chitinophagaceae	g__unclassified_f__Chitinophagaceae	s__unclassified_f__Chitinophagaceae
ME10	OTU17515	k__norank_d__Bacteria	p__Bacteroidota	c__Bacteroidia	o__Cytophagales	f__Microscillaceae	g__Ohtaekwangia	s__uncultured_Bacteroidetes_bacterium_g__Ohtaekwangia
ME10	OTU18003	k__norank_d__Bacteria	p__Acidobacteriota	c__Vicinamibacteria	o__Vicinamibacterales	f__Vicinamibacteraceae	g__norank_f__Vicinamibacteraceae	s__uncultured_bacterium_f__Vicinamibacteraceae
ME10	OTU18128	k__norank_d__Bacteria	p__Chloroflexi	c__Chloroflexia	o__Chloroflexales	f__Chloroflexaceae	g__FFCH7168	s__uncultured_bacterium_g__FFCH7168
ME10	OTU18387	k__norank_d__Bacteria	p__Myxococcota	c__Polyangia	o__Polyangiales	f__Polyangiaceae	g__norank_f__Polyangiaceae	s__uncultured_delta_proteobacterium_f__Polyangiaceae
ME10	OTU18522	k__norank_d__Bacteria	p__Myxococcota	c__Polyangia	o__Polyangiales	f__Polyangiaceae	g__norank_f__Polyangiaceae	s__uncultured_bacterium_f__Polyangiaceae
ME10	OTU19050	k__norank_d__Bacteria	p__Acidobacteriota	c__Vicinamibacteria	o__Vicinamibacterales	f__norank_o__Vicinamibacterales	g__norank_o__Vicinamibacterales	s__unclassified_g__norank_o__Vicinamibacterales
ME10	OTU19280	k__norank_d__Bacteria	p__Actinobacteriota	c__Actinobacteria	o__0319-7L14	f__norank_o__0319-7L14	g__norank_o__0319-7L14	s__uncultured_bacterium_o__0319-7L14
ME10	OTU24663	k__norank_d__Bacteria	p__Patescibacteria	c__Saccharimonadia	o__Saccharimonadales	f__LWQ8	g__norank_f__LWQ8	s__unclassified_g__norank_f__LWQ8
ME10	OTU24741	k__norank_d__Bacteria	p__Chloroflexi	c__Chloroflexia	o__Chloroflexales	f__Chloroflexaceae	g__Candidatus_Chloroploca	s__unclassified_g__Candidatus_Chloroploca
ME10	OTU24790	k__norank_d__Bacteria	p__Acidobacteriota	c__Vicinamibacteria	o__Vicinamibacterales	f__norank_o__Vicinamibacterales	g__norank_o__Vicinamibacterales	s__uncultured_bacterium_o__Vicinamibacterales
ME10	OTU24793	k__norank_d__Bacteria	p__Actinobacteriota	c__Actinobacteria	o__Euzebyales	f__Euzebyaceae	g__norank_f__Euzebyaceae	s__uncultured_bacterium_f__Euzebyaceae
ME10	OTU24853	k__norank_d__Bacteria	p__Acidobacteriota	c__Holophagae	o__Subgroup_7	f__norank_o__Subgroup_7	g__norank_o__Subgroup_7	s__uncultured_Acidobacteria_bacterium_o__Subgroup_7
ME10	OTU24866	k__norank_d__Bacteria	p__Chloroflexi	c__Anaerolineae	o__Ardenticatenales	f__Ardenticatenaceae	g__norank_f__Ardenticatenaceae	s__unclassified_g__norank_f__Ardenticatenaceae
ME10	OTU24928	k__norank_d__Bacteria	p__Chloroflexi	c__Anaerolineae	o__Anaerolineales	f__Anaerolineaceae	g__norank_f__Anaerolineaceae	s__unclassified_g__norank_f__Anaerolineaceae
ME11	OTU930	k__norank_d__Bacteria	p__Proteobacteria	c__Alphaproteobacteria	o__Azospirillales	f__Azospirillaceae	g__norank_f__Azospirillaceae	s__uncultured_Rhodospirillaceae_bacterium_f__Azospirillaceae
ME11	OTU24629	k__norank_d__Bacteria	p__Proteobacteria	c__Alphaproteobacteria	o__Rhizobiales	f__Rhizobiaceae	g__unclassified_f__Rhizobiaceae	s__unclassified_f__Rhizobiaceae
ME12	OTU1103	k__norank_d__Bacteria	p__Actinobacteriota	c__Acidimicrobiia	o__Microtrichales	f__Ilumatobacteraceae	g__norank_f__Ilumatobacteraceae	s__metagenome_f__Ilumatobacteraceae
ME12	OTU1699	k__norank_d__Bacteria	p__Gemmatimonadota	c__Longimicrobia	o__Longimicrobiales	f__Longimicrobiaceae	g__YC-ZSS-LKJ147	s__uncultured_bacterium_g__YC-ZSS-LKJ147
ME12	OTU2123	k__norank_d__Bacteria	p__Bdellovibrionota	c__Oligoflexia	o__Oligoflexales	f__norank_o__Oligoflexales	g__Oligoflexus	s__uncultured_bacterium_g__Oligoflexus
ME12	OTU2137	k__norank_d__Bacteria	p__Myxococcota	c__Polyangia	o__Polyangiales	f__Sandaracinaceae	g__norank_f__Sandaracinaceae	s__unclassified_g__norank_f__Sandaracinaceae
ME12	OTU2287	k__norank_d__Bacteria	p__Myxococcota	c__Polyangia	o__Polyangiales	f__Sandaracinaceae	g__norank_f__Sandaracinaceae	s__uncultured_soil_bacterium_f__Sandaracinaceae
ME12	OTU2829	k__norank_d__Bacteria	p__Gemmatimonadota	c__Longimicrobia	o__Longimicrobiales	f__Longimicrobiaceae	g__YC-ZSS-LKJ147	s__uncultured_bacterium_g__YC-ZSS-LKJ147
ME12	OTU8102	k__norank_d__Bacteria	p__Actinobacteriota	c__Actinobacteria	o__Kineosporiales	f__Kineosporiaceae	g__unclassified_f__Kineosporiaceae	s__unclassified_f__Kineosporiaceae
ME12	OTU17546	k__norank_d__Bacteria	p__Bacteroidota	c__Bacteroidia	o__Cytophagales	f__Microscillaceae	g__norank_f__Microscillaceae	s__unclassified_g__norank_f__Microscillaceae
ME12	OTU17901	k__norank_d__Bacteria	p__Myxococcota	c__Polyangia	o__Polyangiales	f__Sandaracinaceae	g__norank_f__Sandaracinaceae	s__uncultured_soil_bacterium_f__Sandaracinaceae
ME12	OTU18083	k__norank_d__Bacteria	p__Acidobacteriota	c__Vicinamibacteria	o__Vicinamibacterales	f__Vicinamibacteraceae	g__Vicinamibacter	s__uncultured_bacterium_g__Vicinamibacter
ME12	OTU18297	k__norank_d__Bacteria	p__Proteobacteria	c__Gammaproteobacteria	o__Burkholderiales	f__Nitrosomonadaceae	g__Ellin6067	s__uncultured_bacterium_g__Ellin6067
ME12	OTU18356	k__norank_d__Bacteria	p__Proteobacteria	c__Alphaproteobacteria	o__Reyranellales	f__Reyranellaceae	g__Reyranella	s__uncultured_bacterium_g__Reyranella
ME12	OTU18371	k__norank_d__Bacteria	p__Proteobacteria	c__Gammaproteobacteria	o__Burkholderiales	f__Comamonadaceae	g__unclassified_f__Comamonadaceae	s__unclassified_f__Comamonadaceae
ME13	OTU1400	k__norank_d__Bacteria	p__Bacteroidota	c__Bacteroidia	o__Cytophagales	f__MWH-CFBk5	g__norank_f__MWH-CFBk5	s__marine_bacterium_JK1007
ME13	OTU26304	k__norank_d__Bacteria	p__Proteobacteria	c__Gammaproteobacteria	o__Cellvibrionales	f__Cellvibrionaceae	g__norank_f__Cellvibrionaceae	s__uncultured_bacterium_f__Cellvibrionaceae
ME14	OTU1414	k__norank_d__Bacteria	p__Bacteroidota	c__Bacteroidia	o__Chitinophagales	f__Saprospiraceae	g__norank_f__Saprospiraceae	s__unclassified_g__norank_f__Saprospiraceae
ME14	OTU1423	k__norank_d__Bacteria	p__Proteobacteria	c__Gammaproteobacteria	o__Diplorickettsiales	f__Diplorickettsiaceae	g__Aquicella	s__uncultured_gamma_proteobacterium_g__Aquicella
ME14	OTU1445	k__norank_d__Bacteria	p__Proteobacteria	c__Alphaproteobacteria	o__Kiloniellales	f__Kiloniellaceae	g__norank_f__Kiloniellaceae	s__unclassified_g__norank_f__Kiloniellaceae
ME14	OTU1481	k__norank_d__Bacteria	p__Proteobacteria	c__Gammaproteobacteria	o__Oceanospirillales	f__Saccharospirillaceae	g__Saccharospirillum	s__uncultured_bacterium_g__Saccharospirillum
ME14	OTU1540	k__norank_d__Bacteria	p__Acidobacteriota	c__Thermoanaerobaculia	o__Thermoanaerobaculales	f__Thermoanaerobaculaceae	g__Subgroup_10	s__unclassified_g__Subgroup_10
ME14	OTU1576	k__norank_d__Bacteria	p__Gemmatimonadota	c__BD2-11_terrestrial_group	o__norank_c__BD2-11_terrestrial_group	f__norank_c__BD2-11_terrestrial_group	g__norank_c__BD2-11_terrestrial_group	s__uncultured_bacterium_c__BD2-11_terrestrial_group
ME14	OTU1587	k__norank_d__Bacteria	p__Verrucomicrobiota	c__Verrucomicrobiae	o__Pedosphaerales	f__Pedosphaeraceae	g__unclassified_f__Pedosphaeraceae	s__unclassified_f__Pedosphaeraceae
ME14	OTU1604	k__norank_d__Bacteria	p__Proteobacteria	c__Gammaproteobacteria	o__Burkholderiales	f__Nitrosomonadaceae	g__MND1	s__uncultured_beta_proteobacterium_g__MND1
ME14	OTU1643	k__norank_d__Bacteria	p__Proteobacteria	c__Alphaproteobacteria	o__Kiloniellales	f__Kiloniellaceae	g__Limibacillus	s__uncultured_bacterium_g__Limibacillus
ME14	OTU1676	k__norank_d__Bacteria	p__Acidobacteriota	c__Thermoanaerobaculia	o__Thermoanaerobaculales	f__Thermoanaerobaculaceae	g__Subgroup_10	s__unclassified_g__Subgroup_10
ME14	OTU1677	k__norank_d__Bacteria	p__Verrucomicrobiota	c__Verrucomicrobiae	o__Pedosphaerales	f__Pedosphaeraceae	g__norank_f__Pedosphaeraceae	s__uncultured_bacterium_f__Pedosphaeraceae
ME14	OTU1682	k__norank_d__Bacteria	p__Acidobacteriota	c__Thermoanaerobaculia	o__Thermoanaerobaculales	f__Thermoanaerobaculaceae	g__Subgroup_10	s__uncultured_bacterium_g__Subgroup_10
ME14	OTU1689	k__norank_d__Bacteria	p__Acidobacteriota	c__Vicinamibacteria	o__Vicinamibacterales	f__norank_o__Vicinamibacterales	g__norank_o__Vicinamibacterales	s__uncultured_bacterium_o__Vicinamibacterales
ME14	OTU1742	k__norank_d__Bacteria	p__Desulfobacterota	c__Desulfuromonadia	o__norank_c__Desulfuromonadia	f__unclassified_o__norank_c__Desulfuromonadia	g__unclassified_o__norank_c__Desulfuromonadia	s__unclassified_o__norank_c__Desulfuromonadia
ME14	OTU1796	k__norank_d__Bacteria	p__Proteobacteria	c__Alphaproteobacteria	o__Rhodobacterales	f__Rhodobacteraceae	g__Limibaculum	s__unclassified_g__Limibaculum
ME14	OTU1889	k__norank_d__Bacteria	p__Chloroflexi	c__Anaerolineae	o__Anaerolineales	f__Anaerolineaceae	g__norank_f__Anaerolineaceae	s__uncultured_Chloroflexi_bacterium_f__Anaerolineaceae
ME14	OTU1924	k__norank_d__Bacteria	p__Proteobacteria	c__Alphaproteobacteria	o__unclassified_c__Alphaproteobacteria	f__unclassified_c__Alphaproteobacteria	g__unclassified_c__Alphaproteobacteria	s__unclassified_c__Alphaproteobacteria
ME14	OTU1936	k__norank_d__Bacteria	p__Latescibacterota	c__norank_p__Latescibacterota	o__norank_p__Latescibacterota	f__norank_p__Latescibacterota	g__norank_p__Latescibacterota	s__unclassified_g__norank_p__Latescibacterota
ME14	OTU2057	k__norank_d__Bacteria	p__Proteobacteria	c__Gammaproteobacteria	o__Burkholderiales	f__Nitrosomonadaceae	g__MND1	s__unclassified_g__MND1
ME14	OTU2096	k__norank_d__Bacteria	p__Acidobacteriota	c__Vicinamibacteria	o__Subgroup_9	f__norank_o__Subgroup_9	g__norank_o__Subgroup_9	s__uncultured_bacterium_o__Subgroup_9
ME14	OTU2126	k__norank_d__Bacteria	p__Proteobacteria	c__Alphaproteobacteria	o__Kiloniellales	f__Kiloniellaceae	g__norank_f__Kiloniellaceae	s__Candidatus_Nitrosoarchaeum_limnia_SFB1_f__Kiloniellaceae
ME14	OTU2156	k__norank_d__Bacteria	p__Chloroflexi	c__Anaerolineae	o__Anaerolineales	f__Anaerolineaceae	g__norank_f__Anaerolineaceae	s__uncultured_Chloroflexi_bacterium_f__Anaerolineaceae
ME14	OTU2176	k__norank_d__Bacteria	p__Proteobacteria	c__Gammaproteobacteria	o__HOC36	f__norank_o__HOC36	g__norank_o__HOC36	s__uncultured_bacterium_o__HOC36
ME14	OTU2217	k__norank_d__Bacteria	p__Bacteroidota	c__Rhodothermia	o__Rhodothermales	f__Rhodothermaceae	g__norank_f__Rhodothermaceae	s__unclassified_g__norank_f__Rhodothermaceae
ME14	OTU2237	k__norank_d__Bacteria	p__Proteobacteria	c__Gammaproteobacteria	o__Oceanospirillales	f__Pseudohongiellaceae	g__Pseudohongiella	s__uncultured_gamma_proteobacterium_g__Pseudohongiella
ME14	OTU2257	k__norank_d__Bacteria	p__Proteobacteria	c__Alphaproteobacteria	o__Rhodobacterales	f__Rhodobacteraceae	g__Limibaculum	s__uncultured_Alphaproteobacteria_bacterium_g__Limibaculum
ME14	OTU2264	k__norank_d__Bacteria	p__Verrucomicrobiota	c__Verrucomicrobiae	o__Pedosphaerales	f__Pedosphaeraceae	g__norank_f__Pedosphaeraceae	s__uncultured_bacterium_f__Pedosphaeraceae
ME14	OTU2329	k__norank_d__Bacteria	p__Acidobacteriota	c__Thermoanaerobaculia	o__Thermoanaerobaculales	f__Thermoanaerobaculaceae	g__Subgroup_10	s__uncultured_bacterium_g__Subgroup_10
ME14	OTU2499	k__norank_d__Bacteria	p__Acidobacteriota	c__Vicinamibacteria	o__Vicinamibacterales	f__Vicinamibacteraceae	g__norank_f__Vicinamibacteraceae	s__unclassified_g__norank_f__Vicinamibacteraceae
ME14	OTU2534	k__norank_d__Bacteria	p__Chloroflexi	c__Anaerolineae	o__Ardenticatenales	f__norank_o__Ardenticatenales	g__norank_o__Ardenticatenales	s__unclassified_g__norank_o__Ardenticatenales
ME14	OTU2564	k__norank_d__Bacteria	p__Proteobacteria	c__Alphaproteobacteria	o__unclassified_c__Alphaproteobacteria	f__unclassified_c__Alphaproteobacteria	g__unclassified_c__Alphaproteobacteria	s__unclassified_c__Alphaproteobacteria
ME14	OTU2581	k__norank_d__Bacteria	p__Proteobacteria	c__Gammaproteobacteria	o__unclassified_c__Gammaproteobacteria	f__unclassified_c__Gammaproteobacteria	g__unclassified_c__Gammaproteobacteria	s__unclassified_c__Gammaproteobacteria
ME14	OTU2603	k__norank_d__Bacteria	p__Bacteroidota	c__Rhodothermia	o__Rhodothermales	f__Rhodothermaceae	g__norank_f__Rhodothermaceae	s__uncultured_bacterium_f__Rhodothermaceae
ME14	OTU2670	k__norank_d__Bacteria	p__Proteobacteria	c__Gammaproteobacteria	o__HOC36	f__norank_o__HOC36	g__norank_o__HOC36	s__uncultured_bacterium_o__HOC36
ME14	OTU2688	k__norank_d__Bacteria	p__Acidobacteriota	c__Thermoanaerobaculia	o__Thermoanaerobaculales	f__Thermoanaerobaculaceae	g__Subgroup_10	s__unclassified_g__Subgroup_10
ME14	OTU2695	k__norank_d__Bacteria	p__Bacteroidota	c__Bacteroidia	o__Flavobacteriales	f__Flavobacteriaceae	g__Hoppeia	s__uncultured_bacterium_g__Hoppeia
ME14	OTU2712	k__norank_d__Bacteria	p__Proteobacteria	c__Alphaproteobacteria	o__Kiloniellales	f__Kiloniellaceae	g__unclassified_f__Kiloniellaceae	s__unclassified_f__Kiloniellaceae
ME14	OTU2717	k__norank_d__Bacteria	p__Proteobacteria	c__Gammaproteobacteria	o__Oceanospirillales	f__Nitrincolaceae	g__Marinobacterium	s__unclassified_g__Marinobacterium
ME14	OTU2742	k__norank_d__Bacteria	p__unclassified_k__norank_d__Bacteria	c__unclassified_k__norank_d__Bacteria	o__unclassified_k__norank_d__Bacteria	f__unclassified_k__norank_d__Bacteria	g__unclassified_k__norank_d__Bacteria	s__unclassified_k__norank_d__Bacteria
ME14	OTU2777	k__norank_d__Bacteria	p__Dadabacteria	c__Dadabacteriia	o__Dadabacteriales	f__norank_o__Dadabacteriales	g__norank_o__Dadabacteriales	s__uncultured_candidate_division_SBR1093_bacterium
ME14	OTU2837	k__norank_d__Bacteria	p__Proteobacteria	c__Gammaproteobacteria	o__unclassified_c__Gammaproteobacteria	f__unclassified_c__Gammaproteobacteria	g__unclassified_c__Gammaproteobacteria	s__unclassified_c__Gammaproteobacteria
ME14	OTU2844	k__norank_d__Bacteria	p__Bacteroidota	c__Bacteroidia	o__Cytophagales	f__Microscillaceae	g__norank_f__Microscillaceae	s__unclassified_g__norank_f__Microscillaceae
ME14	OTU2861	k__norank_d__Bacteria	p__Proteobacteria	c__Gammaproteobacteria	o__unclassified_c__Gammaproteobacteria	f__unclassified_c__Gammaproteobacteria	g__unclassified_c__Gammaproteobacteria	s__unclassified_c__Gammaproteobacteria
ME14	OTU2865	k__norank_d__Bacteria	p__Chloroflexi	c__Dehalococcoidia	o__S085	f__norank_o__S085	g__norank_o__S085	s__uncultured_bacterium_o__S085
ME14	OTU3131	k__norank_d__Bacteria	p__Acidobacteriota	c__Subgroup_5	o__norank_c__Subgroup_5	f__norank_c__Subgroup_5	g__norank_c__Subgroup_5	s__uncultured_deep-sea_bacterium_c__Subgroup_5
ME14	OTU3635	k__norank_d__Bacteria	p__Proteobacteria	c__Gammaproteobacteria	o__EPR3968-O8a-Bc78	f__norank_o__EPR3968-O8a-Bc78	g__norank_o__EPR3968-O8a-Bc78	s__uncultured_gamma_proteobacterium_o__EPR3968-O8a-Bc78
ME14	OTU8352	k__norank_d__Bacteria	p__unclassified_k__norank_d__Bacteria	c__unclassified_k__norank_d__Bacteria	o__unclassified_k__norank_d__Bacteria	f__unclassified_k__norank_d__Bacteria	g__unclassified_k__norank_d__Bacteria	s__unclassified_k__norank_d__Bacteria
ME14	OTU12369	k__norank_d__Bacteria	p__Desulfobacterota	c__norank_p__Desulfobacterota	o__norank_p__Desulfobacterota	f__norank_p__Desulfobacterota	g__norank_p__Desulfobacterota	s__unclassified_g__norank_p__Desulfobacterota
ME14	OTU12808	k__norank_d__Bacteria	p__Dadabacteria	c__Dadabacteriia	o__Dadabacteriales	f__norank_o__Dadabacteriales	g__norank_o__Dadabacteriales	s__unclassified_g__norank_o__Dadabacteriales
ME14	OTU13223	k__norank_d__Bacteria	p__Proteobacteria	c__Alphaproteobacteria	o__Rhizobiales	f__Stappiaceae	g__Pannonibacter	s__unclassified_g__Pannonibacter
ME14	OTU14773	k__norank_d__Bacteria	p__Proteobacteria	c__Gammaproteobacteria	o__unclassified_c__Gammaproteobacteria	f__unclassified_c__Gammaproteobacteria	g__unclassified_c__Gammaproteobacteria	s__unclassified_c__Gammaproteobacteria
ME14	OTU14871	k__norank_d__Bacteria	p__Proteobacteria	c__Gammaproteobacteria	o__Nitrosococcales	f__Nitrosococcaceae	g__Cm1-21	s__uncultured_bacterium_g__Cm1-21
ME14	OTU15040	k__norank_d__Bacteria	p__Acidobacteriota	c__Subgroup_21	o__norank_c__Subgroup_21	f__norank_c__Subgroup_21	g__norank_c__Subgroup_21	s__unclassified_g__norank_c__Subgroup_21
ME14	OTU15073	k__norank_d__Bacteria	p__Acidobacteriota	c__Thermoanaerobaculia	o__Thermoanaerobaculales	f__Thermoanaerobaculaceae	g__Subgroup_10	s__unclassified_g__Subgroup_10
ME14	OTU15324	k__norank_d__Bacteria	p__Proteobacteria	c__Alphaproteobacteria	o__Caulobacterales	f__Parvularculaceae	g__Amphiplicatus	s__uncultured_bacterium_g__Amphiplicatus
ME14	OTU15377	k__norank_d__Bacteria	p__Proteobacteria	c__Gammaproteobacteria	o__Steroidobacterales	f__Woeseiaceae	g__Woeseia	s__unclassified_g__Woeseia
ME14	OTU15775	k__norank_d__Bacteria	p__Proteobacteria	c__Alphaproteobacteria	o__Defluviicoccales	f__norank_o__Defluviicoccales	g__norank_o__Defluviicoccales	s__unclassified_g__norank_o__Defluviicoccales
ME14	OTU15798	k__norank_d__Bacteria	p__Bacteroidota	c__Bacteroidia	o__Cytophagales	f__unclassified_o__Cytophagales	g__unclassified_o__Cytophagales	s__unclassified_o__Cytophagales
ME14	OTU18290	k__norank_d__Bacteria	p__Methylomirabilota	c__Methylomirabilia	o__Rokubacteriales	f__norank_o__Rokubacteriales	g__norank_o__Rokubacteriales	s__uncultured_bacterium_o__Rokubacteriales
ME14	OTU21211	k__norank_d__Bacteria	p__NB1-j	c__norank_p__NB1-j	o__norank_p__NB1-j	f__norank_p__NB1-j	g__norank_p__NB1-j	s__unclassified_g__norank_p__NB1-j
ME14	OTU21351	k__norank_d__Bacteria	p__Bacteroidota	c__Bacteroidia	o__Cytophagales	f__Microscillaceae	g__norank_f__Microscillaceae	s__unclassified_g__norank_f__Microscillaceae
ME14	OTU21581	k__norank_d__Bacteria	p__Chloroflexi	c__Anaerolineae	o__SBR1031	f__norank_o__SBR1031	g__norank_o__SBR1031	s__uncultured_Anaerolineaceae_bacterium_o__SBR1031
ME14	OTU21726	k__norank_d__Bacteria	p__Bacteroidota	c__Bacteroidia	o__Cytophagales	f__Cyclobacteriaceae	g__norank_f__Cyclobacteriaceae	s__uncultured_bacterium_f__Cyclobacteriaceae
ME15	OTU1421	k__norank_d__Bacteria	p__Actinobacteriota	c__Actinobacteria	o__unclassified_c__Actinobacteria	f__unclassified_c__Actinobacteria	g__unclassified_c__Actinobacteria	s__unclassified_c__Actinobacteria
ME15	OTU3948	k__norank_d__Bacteria	p__Dependentiae	c__Babeliae	o__Babeliales	f__Vermiphilaceae	g__norank_f__Vermiphilaceae	s__uncultured_bacterium_f__Vermiphilaceae
ME15	OTU17827	k__norank_d__Bacteria	p__Chloroflexi	c__KD4-96	o__norank_c__KD4-96	f__norank_c__KD4-96	g__norank_c__KD4-96	s__uncultured_bacterium_c__KD4-96
ME16	OTU1425	k__norank_d__Bacteria	p__Chloroflexi	c__JG30-KF-CM66	o__norank_c__JG30-KF-CM66	f__norank_c__JG30-KF-CM66	g__norank_c__JG30-KF-CM66	s__uncultured_bacterium_c__JG30-KF-CM66
ME16	OTU8456	k__norank_d__Bacteria	p__Actinobacteriota	c__Acidimicrobiia	o__Microtrichales	f__norank_o__Microtrichales	g__norank_o__Microtrichales	s__uncultured_Actinomycetales_bacterium_o__Microtrichales
ME16	OTU26143	k__norank_d__Bacteria	p__Actinobacteriota	c__Actinobacteria	o__0319-7L14	f__norank_o__0319-7L14	g__norank_o__0319-7L14	s__uncultured_Actinomycetales_bacterium_o__0319-7L14
ME17	OTU1429	k__norank_d__Bacteria	p__Proteobacteria	c__Alphaproteobacteria	o__Rhodobacterales	f__Rhodobacteraceae	g__Palleronia-Pseudomaribius	s__Palleronia_marisminoris
ME17	OTU14993	k__norank_d__Bacteria	p__Bacteroidota	c__Bacteroidia	o__Flavobacteriales	f__Flavobacteriaceae	g__Gramella	s__uncultured_Gramella_sp.
ME17	OTU24771	k__norank_d__Bacteria	p__Bacteroidota	c__Bacteroidia	o__Cytophagales	f__Cyclobacteriaceae	g__Catalinimonas	s__uncultured_bacterium_g__Catalinimonas
ME18	OTU1446	k__norank_d__Bacteria	p__Actinobacteriota	c__Actinobacteria	o__Micrococcales	f__Demequinaceae	g__Demequina	s__uncultured_bacterium_g__Demequina
ME18	OTU1509	k__norank_d__Bacteria	p__Proteobacteria	c__Gammaproteobacteria	o__Oceanospirillales	f__Halomonadaceae	g__Halomonas	s__Halomonas_ventosae
ME19	OTU1456	k__norank_d__Bacteria	p__Proteobacteria	c__Alphaproteobacteria	o__Sphingomonadales	f__Sphingomonadaceae	g__Croceicoccus	s__Croceicoccus_marinus
ME19	OTU2320	k__norank_d__Bacteria	p__Proteobacteria	c__Gammaproteobacteria	o__Cellvibrionales	f__Cellvibrionaceae	g__Marinimicrobium	s__unclassified_g__Marinimicrobium
ME19	OTU2351	k__norank_d__Bacteria	p__Proteobacteria	c__Alphaproteobacteria	o__Rhodobacterales	f__Rhodobacteraceae	g__Actibacterium	s__uncultured_Alphaproteobacteria_bacterium_g__Actibacterium
ME19	OTU14934	k__norank_d__Bacteria	p__Proteobacteria	c__Gammaproteobacteria	o__Oceanospirillales	f__Halomonadaceae	g__Halomonas	s__Halomonas_cupida
ME19	OTU15290	k__norank_d__Bacteria	p__Firmicutes	c__Bacilli	o__Bacillales	f__Bacillaceae	g__Thalassobacillus	s__unclassified_g__Thalassobacillus
ME19	OTU21840	k__norank_d__Bacteria	p__Proteobacteria	c__Alphaproteobacteria	o__Sphingomonadales	f__Sphingomonadaceae	g__Altererythrobacter	s__unclassified_g__Altererythrobacter
ME20	OTU1532	k__norank_d__Bacteria	p__Proteobacteria	c__Gammaproteobacteria	o__Pseudomonadales	f__Pseudomonadaceae	g__Pseudomonas	s__Pseudomonas_anguilliseptica
ME20	OTU12264	k__norank_d__Bacteria	p__Proteobacteria	c__Gammaproteobacteria	o__Pseudomonadales	f__Pseudomonadaceae	g__Pseudomonas	s__Pseudomonas_sp._M30-35
ME21	OTU1543	k__norank_d__Bacteria	p__Proteobacteria	c__Alphaproteobacteria	o__unclassified_c__Alphaproteobacteria	f__unclassified_c__Alphaproteobacteria	g__unclassified_c__Alphaproteobacteria	s__unclassified_c__Alphaproteobacteria
ME21	OTU2473	k__norank_d__Bacteria	p__Chloroflexi	c__Anaerolineae	o__Ardenticatenales	f__Ardenticatenaceae	g__Ardenticatena	s__uncultured_Chloroflexi_bacterium_g__Ardenticatena
ME21	OTU17933	k__norank_d__Bacteria	p__Actinobacteriota	c__Actinobacteria	o__Micrococcales	f__Intrasporangiaceae	g__Knoellia	s__uncultured_bacterium_g__Knoellia
ME22	OTU1548	k__norank_d__Bacteria	p__Acidobacteriota	c__Vicinamibacteria	o__Vicinamibacterales	f__norank_o__Vicinamibacterales	g__norank_o__Vicinamibacterales	s__metagenome_o__Vicinamibacterales
ME22	OTU17354	k__norank_d__Bacteria	p__Proteobacteria	c__Alphaproteobacteria	o__Rhizobiales	f__Methyloligellaceae	g__Methyloceanibacter	s__uncultured_bacterium_g__Methyloceanibacter
ME23	OTU1598	k__norank_d__Bacteria	p__Patescibacteria	c__Saccharimonadia	o__Saccharimonadales	f__unclassified_o__Saccharimonadales	g__unclassified_o__Saccharimonadales	s__unclassified_o__Saccharimonadales
ME23	OTU14760	k__norank_d__Bacteria	p__WPS-2	c__norank_p__WPS-2	o__norank_p__WPS-2	f__norank_p__WPS-2	g__norank_p__WPS-2	s__hydrothermal_vent_metagenome_p__WPS-2
ME23	OTU25037	k__norank_d__Bacteria	p__Chloroflexi	c__Anaerolineae	o__Ardenticatenales	f__Ardenticatenaceae	g__norank_f__Ardenticatenaceae	s__uncultured_Chloroflexi_bacterium_f__Ardenticatenaceae
ME24	OTU1693	k__norank_d__Bacteria	p__Actinobacteriota	c__Actinobacteria	o__Euzebyales	f__Euzebyaceae	g__norank_f__Euzebyaceae	s__uncultured_bacterium_f__Euzebyaceae
ME24	OTU16769	k__norank_d__Bacteria	p__Firmicutes	c__Bacilli	o__Bacillales	f__Bacillaceae	g__Virgibacillus	s__unclassified_g__Virgibacillus
ME25	OTU1695	k__norank_d__Bacteria	p__Proteobacteria	c__Gammaproteobacteria	o__Burkholderiales	f__Oxalobacteraceae	g__Herbaspirillum	s__uncultured_bacterium_g__Herbaspirillum
ME25	OTU18797	k__norank_d__Bacteria	p__Proteobacteria	c__Alphaproteobacteria	o__Rhizobiales	f__Xanthobacteraceae	g__norank_f__Xanthobacteraceae	s__unclassified_g__norank_f__Xanthobacteraceae
ME26	OTU1713	k__norank_d__Bacteria	p__Chloroflexi	c__Anaerolineae	o__SBR1031	f__A4b	g__norank_f__A4b	s__uncultured_bacterium_f__A4b
ME26	OTU23916	k__norank_d__Bacteria	p__Patescibacteria	c__Saccharimonadia	o__Saccharimonadales	f__S32	g__TM7	s__uncultured_Candidatus_Saccharibacteria_bacterium_g__TM7
ME27	OTU1763	k__norank_d__Bacteria	p__Bacteroidota	c__Bacteroidia	o__Chitinophagales	f__Chitinophagaceae	g__Edaphobaculum	s__unclassified_g__Edaphobaculum
ME27	OTU1773	k__norank_d__Bacteria	p__Actinobacteriota	c__Actinobacteria	o__Micrococcales	f__Micrococcaceae	g__Paenarthrobacter	s__Arthrobacter_sp._ZXY-2
ME27	OTU21767	k__norank_d__Bacteria	p__Verrucomicrobiota	c__Verrucomicrobiae	o__Pedosphaerales	f__Pedosphaeraceae	g__unclassified_f__Pedosphaeraceae	s__unclassified_f__Pedosphaeraceae
ME28	OTU1842	k__norank_d__Bacteria	p__Gemmatimonadota	c__BD2-11_terrestrial_group	o__norank_c__BD2-11_terrestrial_group	f__norank_c__BD2-11_terrestrial_group	g__norank_c__BD2-11_terrestrial_group	s__uncultured_forest_soil_bacterium_c__BD2-11_terrestrial_group
ME28	OTU2199	k__norank_d__Bacteria	p__Chloroflexi	c__Chloroflexia	o__Thermomicrobiales	f__JG30-KF-CM45	g__norank_f__JG30-KF-CM45	s__uncultured_bacterium_f__JG30-KF-CM45
ME28	OTU18019	k__norank_d__Bacteria	p__Actinobacteriota	c__Actinobacteria	o__Propionibacteriales	f__Nocardioidaceae	g__Nocardioides	s__unclassified_g__Nocardioides
ME29	OTU2065	k__norank_d__Bacteria	p__Acidobacteriota	c__Vicinamibacteria	o__Vicinamibacterales	f__norank_o__Vicinamibacterales	g__norank_o__Vicinamibacterales	s__uncultured_bacterium_o__Vicinamibacterales
ME29	OTU8361	k__norank_d__Bacteria	p__Chloroflexi	c__KD4-96	o__norank_c__KD4-96	f__norank_c__KD4-96	g__norank_c__KD4-96	s__uncultured_Chloroflexi_bacterium_c__KD4-96
ME29	OTU10428	k__norank_d__Bacteria	p__Acidobacteriota	c__Vicinamibacteria	o__Vicinamibacterales	f__Vicinamibacteraceae	g__norank_f__Vicinamibacteraceae	s__uncultured_Acidobacteriaceae_bacterium_f__Vicinamibacteraceae
ME29	OTU17382	k__norank_d__Bacteria	p__RCP2-54	c__norank_p__RCP2-54	o__norank_p__RCP2-54	f__norank_p__RCP2-54	g__norank_p__RCP2-54	s__uncultured_prokaryote_p__RCP2-54
ME29	OTU17980	k__norank_d__Bacteria	p__Actinobacteriota	c__Acidimicrobiia	o__Microtrichales	f__norank_o__Microtrichales	g__norank_o__Microtrichales	s__uncultured_bacterium_o__Microtrichales
ME30	OTU2095	k__norank_d__Bacteria	p__Proteobacteria	c__Gammaproteobacteria	o__Xanthomonadales	f__Xanthomonadaceae	g__Lysobacter	s__Lysobacter_sp._g__Lysobacter
ME30	OTU15288	k__norank_d__Bacteria	p__Proteobacteria	c__Gammaproteobacteria	o__Xanthomonadales	f__Xanthomonadaceae	g__Lysobacter	s__unclassified_g__Lysobacter
ME30	OTU25900	k__norank_d__Bacteria	p__Patescibacteria	c__Saccharimonadia	o__Saccharimonadales	f__Saccharimonadaceae	g__TM7a	s__uncultured_bacterium_g__TM7a
ME31	OTU2207	k__norank_d__Bacteria	p__Acidobacteriota	c__Vicinamibacteria	o__Vicinamibacterales	f__Vicinamibacteraceae	g__norank_f__Vicinamibacteraceae	s__uncultured_Acidobacteriales_bacterium_f__Vicinamibacteraceae
ME31	OTU18255	k__norank_d__Bacteria	p__Actinobacteriota	c__MB-A2-108	o__norank_c__MB-A2-108	f__norank_c__MB-A2-108	g__norank_c__MB-A2-108	s__uncultured_bacterium_c__MB-A2-108
ME31	OTU18708	k__norank_d__Bacteria	p__Proteobacteria	c__Alphaproteobacteria	o__Rhizobiales	f__Xanthobacteraceae	g__unclassified_f__Xanthobacteraceae	s__unclassified_f__Xanthobacteraceae
ME32	OTU2277	k__norank_d__Bacteria	p__Proteobacteria	c__Gammaproteobacteria	o__Granulosicoccales	f__norank_o__Granulosicoccales	g__norank_o__Granulosicoccales	s__uncultured_bacterium_o__Granulosicoccales
ME32	OTU8192	k__norank_d__Bacteria	p__Proteobacteria	c__Gammaproteobacteria	o__Cellvibrionales	f__Cellvibrionaceae	g__Cellvibrio	s__Cellvibrio_sp._PSBB006
ME33	OTU2443	k__norank_d__Bacteria	p__Bdellovibrionota	c__Bdellovibrionia	o__Bacteriovoracales	f__Bacteriovoracaceae	g__Peredibacter	s__unclassified_g__Peredibacter
ME33	OTU17082	k__norank_d__Bacteria	p__Actinobacteriota	c__Thermoleophilia	o__Solirubrobacterales	f__67-14	g__norank_f__67-14	s__uncultured_bacterium_f__67-14
ME34	OTU2593	k__norank_d__Bacteria	p__Actinobacteriota	c__Actinobacteria	o__Nitriliruptorales	f__Nitriliruptoraceae	g__YC-ZSS-LKJ90	s__unclassified_g__YC-ZSS-LKJ90
ME34	OTU8639	k__norank_d__Bacteria	p__Cyanobacteria	c__Sericytochromatia	o__norank_c__Sericytochromatia	f__norank_c__Sericytochromatia	g__norank_c__Sericytochromatia	s__uncultured_cyanobacterium_c__Sericytochromatia
ME35	OTU2637	k__norank_d__Bacteria	p__Gemmatimonadota	c__Longimicrobia	o__Longimicrobiales	f__Longimicrobiaceae	g__norank_f__Longimicrobiaceae	s__uncultured_bacterium_f__Longimicrobiaceae
ME35	OTU2892	k__norank_d__Bacteria	p__Actinobacteriota	c__Acidimicrobiia	o__unclassified_c__Acidimicrobiia	f__unclassified_c__Acidimicrobiia	g__unclassified_c__Acidimicrobiia	s__unclassified_c__Acidimicrobiia
ME35	OTU23744	k__norank_d__Bacteria	p__Chloroflexi	c__Chloroflexia	o__Thermomicrobiales	f__AKYG1722	g__norank_f__AKYG1722	s__uncultured_Chloroflexi_bacterium_f__AKYG1722
ME36	OTU2687	k__norank_d__Bacteria	p__Bacteroidota	c__Bacteroidia	o__Cytophagales	f__Cyclobacteriaceae	g__Cesiribacter	s__uncultured_bacterium_g__Cesiribacter
ME36	OTU15984	k__norank_d__Bacteria	p__Bacteroidota	c__Bacteroidia	o__Flavobacteriales	f__Flavobacteriaceae	g__Sinomicrobium	s__unclassified_g__Sinomicrobium
ME37	OTU2738	k__norank_d__Bacteria	p__Chloroflexi	c__Chloroflexia	o__Thermomicrobiales	f__AKYG1722	g__norank_f__AKYG1722	s__uncultured_Chloroflexi_bacterium_f__AKYG1722
ME37	OTU8062	k__norank_d__Bacteria	p__Proteobacteria	c__Gammaproteobacteria	o__HOC36	f__norank_o__HOC36	g__norank_o__HOC36	s__uncultured_bacterium_o__HOC36
ME38	OTU2750	k__norank_d__Bacteria	p__Proteobacteria	c__Alphaproteobacteria	o__Rhodobacterales	f__Rhodobacteraceae	g__Paracoccus	s__unclassified_g__Paracoccus
ME38	OTU23622	k__norank_d__Bacteria	p__Proteobacteria	c__Gammaproteobacteria	o__Pseudomonadales	f__Pseudomonadaceae	g__Pseudomonas	s__unclassified_g__Pseudomonas
ME39	OTU2811	k__norank_d__Bacteria	p__Proteobacteria	c__Gammaproteobacteria	o__Burkholderiales	f__Nitrosomonadaceae	g__mle1-7	s__uncultured_bacterium_g__mle1-7
ME39	OTU20074	k__norank_d__Bacteria	p__Proteobacteria	c__Alphaproteobacteria	o__Sphingomonadales	f__Sphingomonadaceae	g__Sphingomonas	s__Sphingomonas_yunnanensis
ME39	OTU25350	k__norank_d__Bacteria	p__Actinobacteriota	c__Rubrobacteria	o__Rubrobacterales	f__Rubrobacteriaceae	g__Rubrobacter	s__uncultured_actinobacterium_g__Rubrobacter
ME40	OTU3855	k__norank_d__Bacteria	p__Bacteroidota	c__Rhodothermia	o__Balneolales	f__Balneolaceae	g__norank_f__Balneolaceae	s__unclassified_g__norank_f__Balneolaceae
ME40	OTU22290	k__norank_d__Bacteria	p__Proteobacteria	c__Gammaproteobacteria	o__Oceanospirillales	f__Halomonadaceae	g__Halomonas	s__unclassified_g__Halomonas
ME41	OTU5646	k__norank_d__Bacteria	p__Firmicutes	c__Bacilli	o__Bacillales	f__Planococcaceae	g__unclassified_f__Planococcaceae	s__unclassified_f__Planococcaceae
ME41	OTU8786	k__norank_d__Bacteria	p__Proteobacteria	c__Alphaproteobacteria	o__Rhodobacterales	f__Rhodobacteraceae	g__Limibaculum	s__uncultured_bacterium_g__Limibaculum
ME41	OTU18524	k__norank_d__Bacteria	p__Firmicutes	c__Bacilli	o__Bacillales	f__Planococcaceae	g__Planomicrobium	s__unclassified_g__Planomicrobium
ME41	OTU24045	k__norank_d__Bacteria	p__Firmicutes	c__Bacilli	o__Bacillales	f__Planococcaceae	g__Planococcus	s__unclassified_g__Planococcus
ME42	OTU6340	k__norank_d__Bacteria	p__Bacteroidota	c__Bacteroidia	o__Chitinophagales	f__Saprospiraceae	g__norank_f__Saprospiraceae	s__unclassified_g__norank_f__Saprospiraceae
ME42	OTU26255	k__norank_d__Bacteria	p__Firmicutes	c__Bacilli	o__Bacillales	f__Bacillaceae	g__Thalassobacillus	s__Thalassobacillus_devorans
ME43	OTU8045	k__norank_d__Bacteria	p__Proteobacteria	c__Alphaproteobacteria	o__Rhizobiales	f__Rhizobiaceae	g__Mesorhizobium	s__unclassified_g__Mesorhizobium
ME43	OTU22402	k__norank_d__Bacteria	p__Proteobacteria	c__Alphaproteobacteria	o__Rhodobacterales	f__Rhodobacteraceae	g__Paracoccus	s__unclassified_g__Paracoccus
ME44	OTU8125	k__norank_d__Bacteria	p__Proteobacteria	c__Alphaproteobacteria	o__Rhodobacterales	f__Rhodobacteraceae	g__Limibaculum	s__uncultured_bacterium_g__Limibaculum
ME44	OTU24300	k__norank_d__Bacteria	p__Proteobacteria	c__Gammaproteobacteria	o__Oceanospirillales	f__Pseudohongiellaceae	g__BIyi10	s__unclassified_g__BIyi10
ME45	OTU8170	k__norank_d__Bacteria	p__Acidobacteriota	c__Holophagae	o__Subgroup_7	f__norank_o__Subgroup_7	g__norank_o__Subgroup_7	s__uncultured_Acidobacteria_bacterium_o__Subgroup_7
ME45	OTU10575	k__norank_d__Bacteria	p__Chloroflexi	c__Anaerolineae	o__SBR1031	f__A4b	g__norank_f__A4b	s__unclassified_g__norank_f__A4b
ME45	OTU21385	k__norank_d__Bacteria	p__Chloroflexi	c__KD4-96	o__norank_c__KD4-96	f__norank_c__KD4-96	g__norank_c__KD4-96	s__uncultured_bacterium_c__KD4-96
ME46	OTU8617	k__norank_d__Bacteria	p__Gemmatimonadota	c__Longimicrobia	o__Longimicrobiales	f__Longimicrobiaceae	g__norank_f__Longimicrobiaceae	s__uncultured_bacterium_f__Longimicrobiaceae
ME46	OTU26053	k__norank_d__Bacteria	p__Actinobacteriota	c__Actinobacteria	o__Streptomycetales	f__Streptomycetaceae	g__Streptomyces	s__unclassified_g__Streptomyces
ME47	OTU8648	k__norank_d__Bacteria	p__Actinobacteriota	c__Actinobacteria	o__Streptomycetales	f__Streptomycetaceae	g__Streptomyces	s__unclassified_g__Streptomyces
ME47	OTU8783	k__norank_d__Bacteria	p__Acidobacteriota	c__Vicinamibacteria	o__Vicinamibacterales	f__Vicinamibacteraceae	g__norank_f__Vicinamibacteraceae	s__unclassified_g__norank_f__Vicinamibacteraceae
ME48	OTU8789	k__norank_d__Bacteria	p__Acidobacteriota	c__Acidobacteriae	o__Solibacterales	f__Solibacteraceae	g__Candidatus_Solibacter	s__unclassified_g__Candidatus_Solibacter
ME48	OTU8794	k__norank_d__Bacteria	p__Actinobacteriota	c__Actinobacteria	o__Corynebacteriales	f__Nocardiaceae	g__Nocardia	s__unclassified_g__Nocardia
ME48	OTU14383	k__norank_d__Bacteria	p__Proteobacteria	c__Gammaproteobacteria	o__Pseudomonadales	f__Moraxellaceae	g__Acinetobacter	s__Acinetobacter_radioresistens
ME48	OTU17639	k__norank_d__Bacteria	p__Proteobacteria	c__Gammaproteobacteria	o__Pseudomonadales	f__Moraxellaceae	g__Acinetobacter	s__unclassified_g__Acinetobacter
ME48	OTU18207	k__norank_d__Bacteria	p__Actinobacteriota	c__Actinobacteria	o__Corynebacteriales	f__Nocardiaceae	g__Williamsia	s__Williamsia_faeni
ME48	OTU22909	k__norank_d__Bacteria	p__Bacteroidota	c__Bacteroidia	o__Flavobacteriales	f__Flavobacteriaceae	g__Salinimicrobium	s__uncultured_bacterium_g__Salinimicrobium
ME49	OTU13252	k__norank_d__Bacteria	p__Proteobacteria	c__Gammaproteobacteria	o__Pseudomonadales	f__Pseudomonadaceae	g__Pseudomonas	s__unclassified_g__Pseudomonas
ME49	OTU16706	k__norank_d__Bacteria	p__Firmicutes	c__Bacilli	o__Bacillales	f__Planococcaceae	g__Psychrobacillus	s__uncultured_bacterium_g__Psychrobacillus
ME49	OTU24188	k__norank_d__Bacteria	p__Firmicutes	c__Bacilli	o__Bacillales	f__Planococcaceae	g__Psychrobacillus	s__uncultured_bacterium_g__Psychrobacillus
ME50	OTU13656	k__norank_d__Bacteria	p__Bacteroidota	c__Bacteroidia	o__Cytophagales	f__Hymenobacteraceae	g__Pontibacter	s__unclassified_g__Pontibacter
ME50	OTU23182	k__norank_d__Bacteria	p__Bacteroidota	c__Bacteroidia	o__Flavobacteriales	f__Flavobacteriaceae	g__Salinimicrobium	s__uncultured_bacterium_g__Salinimicrobium
ME51	OTU13867	k__norank_d__Bacteria	p__Proteobacteria	c__Gammaproteobacteria	o__Pseudomonadales	f__Moraxellaceae	g__Acinetobacter	s__Acinetobacter_sp._CIP_53.82
ME51	OTU23668	k__norank_d__Bacteria	p__Firmicutes	c__Bacilli	o__Bacillales	f__Planococcaceae	g__Sporosarcina	s__uncultured_bacterium_g__Sporosarcina
ME51	OTU24695	k__norank_d__Bacteria	p__Acidobacteriota	c__Vicinamibacteria	o__Vicinamibacterales	f__norank_o__Vicinamibacterales	g__norank_o__Vicinamibacterales	s__uncultured_bacterium_92
ME51	OTU25020	k__norank_d__Bacteria	p__Bacteroidota	c__Bacteroidia	o__Cytophagales	f__MWH-CFBk5	g__norank_f__MWH-CFBk5	s__uncultured_bacterium_f__MWH-CFBk5
ME52	OTU14009	k__norank_d__Bacteria	p__Bacteroidota	c__Bacteroidia	o__Flavobacteriales	f__Flavobacteriaceae	g__Salinimicrobium	s__unclassified_g__Salinimicrobium
ME52	OTU25290	k__norank_d__Bacteria	p__Bacteroidota	c__Bacteroidia	o__Cytophagales	f__Hymenobacteraceae	g__Pontibacter	s__uncultured_bacterium_g__Pontibacter
ME52	OTU26013	k__norank_d__Bacteria	p__Bacteroidota	c__Bacteroidia	o__Flavobacteriales	f__Flavobacteriaceae	g__Antarcticibacterium	s__unclassified_g__Antarcticibacterium
ME53	OTU14630	k__norank_d__Bacteria	p__Proteobacteria	c__Alphaproteobacteria	o__Rhodobacterales	f__Rhodobacteraceae	g__unclassified_f__Rhodobacteraceae	s__unclassified_f__Rhodobacteraceae
ME53	OTU16498	k__norank_d__Bacteria	p__Actinobacteriota	c__Thermoleophilia	o__Solirubrobacterales	f__67-14	g__norank_f__67-14	s__unclassified_g__norank_f__67-14
ME54	OTU18013	k__norank_d__Bacteria	p__Proteobacteria	c__Alphaproteobacteria	o__Rhodospirillales	f__Rhodospirillaceae	g__norank_f__Rhodospirillaceae	s__metagenome_f__Rhodospirillaceae
ME54	OTU18650	k__norank_d__Bacteria	p__Acidobacteriota	c__Acidobacteriae	o__Solibacterales	f__Solibacteraceae	g__Candidatus_Solibacter	s__unclassified_g__Candidatus_Solibacter
ME55	OTU18751	k__norank_d__Bacteria	p__Actinobacteriota	c__Acidimicrobiia	o__Microtrichales	f__Ilumatobacteraceae	g__Ilumatobacter	s__uncultured_bacterium_g__Ilumatobacter
ME55	OTU22291	k__norank_d__Bacteria	p__Proteobacteria	c__Alphaproteobacteria	o__Rhodobacterales	f__Rhodobacteraceae	g__unclassified_f__Rhodobacteraceae	s__unclassified_f__Rhodobacteraceae
ME56	OTU21450	k__norank_d__Bacteria	p__Proteobacteria	c__Alphaproteobacteria	o__Rhizobiales	f__Rhizobiaceae	g__Cohaesibacter	s__uncultured_Alphaproteobacteria_bacterium_g__Cohaesibacter
ME56	OTU21744	k__norank_d__Bacteria	p__Chloroflexi	c__Anaerolineae	o__SBR1031	f__A4b	g__norank_f__A4b	s__unclassified_g__norank_f__A4b
ME57	OTU21622	k__norank_d__Bacteria	p__Proteobacteria	c__Alphaproteobacteria	o__Rhodobacterales	f__Rhodobacteraceae	g__Yangia	s__Yangia_pacifica
ME57	OTU25313	k__norank_d__Bacteria	p__Proteobacteria	c__Alphaproteobacteria	o__Rhizobiales	f__Rhizobiaceae	g__unclassified_f__Rhizobiaceae	s__unclassified_f__Rhizobiaceae
ME58	OTU22781	k__norank_d__Bacteria	p__Bacteroidota	c__Bacteroidia	o__Flavobacteriales	f__Flavobacteriaceae	g__Flavobacterium	s__Flavobacterium_ummariense
ME58	OTU22952	k__norank_d__Bacteria	p__Proteobacteria	c__Gammaproteobacteria	o__Pseudomonadales	f__Moraxellaceae	g__Acinetobacter	s__Acinetobacter_junii
ME58	OTU23252	k__norank_d__Bacteria	p__Bacteroidota	c__Bacteroidia	o__Flavobacteriales	f__Flavobacteriaceae	g__Flavobacterium	s__Flavobacterium_ummariense
